# Supplementary material for: N,N′-[1,3-Phenylenebis(methyl­ene)]dibenzene­sulfonamide
Source: Acta Crystallogr Sect E Struct Rep Online. 2011 Oct 29;67(Pt 11):o3037. doi: 10.1107/S1600536811040694 (PMC3247431; doi:10.1107/S1600536811040694)
Supplement: Supplementary file 2 [file e-67-o3037-Isup2.hkl]

# 
# h,k,l, Fc-squared, Fo-squared, sigma(Fo-squared) and status flag 
# 
data_I
_shelx_title ' ES1_0m in C2/c' 
_shelx_refln_list_code          4 
_shelx_F_calc_maximum      331.81 
_exptl_crystal_F_000       872.00 
_reflns_d_resolution_high  0.7493 
 
loop_ 
 _symmetry_equiv_pos_as_xyz 
 'x, y, z' 
 '-x, y, -z+1/2' 
 'x+1/2, y+1/2, z' 
 '-x+1/2, y+1/2, -z+1/2' 
 '-x, -y, -z' 
 'x, -y, z-1/2' 
 '-x+1/2, -y+1/2, -z' 
 'x+1/2, -y+1/2, z-1/2' 
 
_cell_length_a    16.4319 
_cell_length_b     7.8024 
_cell_length_c    16.1217 
_cell_angle_alpha  90.000 
_cell_angle_beta  111.543 
_cell_angle_gamma  90.000 
 
_shelx_F_squared_multiplier     1.000 
 
loop_ 
 _refln_index_h 
 _refln_index_k 
 _refln_index_l 
 _refln_F_squared_calc 
 _refln_F_squared_meas 
 _refln_F_squared_sigma 
 _refln_observed_status 
   4   0   0      182.83      305.92      4.84 o 
   6   0   0    12211.39    12175.12    113.45 o 
   8   0   0     1384.28     1597.66     26.36 o 
  10   0   0     2561.03     2501.43     39.20 o 
  12   0   0      320.89      294.32     12.61 o 
  14   0   0     1597.82     1577.94     24.86 o 
  16   0   0      692.37      681.09     21.72 o 
  18   0   0       10.11        3.12      8.32 o 
  20   0   0       17.11       29.13     11.44 o 
   1   1   0     5774.61     4439.40    249.70 o 
   3   1   0    44599.52    43534.74    283.78 o 
   5   1   0     1818.01     1952.07     15.90 o 
   7   1   0     3823.32     3853.25     36.70 o 
   9   1   0     3862.10     4210.62     39.85 o 
  11   1   0       97.77       84.60      4.96 o 
  13   1   0     2640.26     2618.67     28.74 o 
  15   1   0      164.28      137.77      6.76 o 
  17   1   0      295.00      296.83      9.63 o 
  19   1   0      316.89      291.45     15.45 o 
   0   2   0    39113.60    38660.34    388.07 o 
   2   2   0    25196.79    26080.92    200.63 o 
   4   2   0     1273.83     1225.42     14.81 o 
   6   2   0     8920.65     9421.37     76.14 o 
   8   2   0       19.32       29.94      3.26 o 
  10   2   0      678.17      669.00     11.41 o 
  12   2   0       28.08       42.56      4.47 o 
  14   2   0        5.49        2.06      3.38 o 
  16   2   0      472.49      520.10     12.87 o 
  18   2   0       14.81       13.70      4.50 o 
  20   2   0       93.88      107.09     15.51 o 
   1   3   0     2263.43     2308.57     25.34 o 
   3   3   0      230.52      212.54      6.50 o 
   5   3   0        3.34        0.35      3.11 o 
   7   3   0     3955.17     4136.13     38.75 o 
   9   3   0      640.20      769.70     15.10 o 
  11   3   0      124.27      122.42      8.27 o 
  13   3   0      158.03      130.87      6.22 o 
  15   3   0       42.42       46.70      7.19 o 
  17   3   0      251.55      244.61     10.94 o 
  19   3   0      117.63      117.39      9.03 o 
   0   4   0       53.59       33.56      9.87 o 
   2   4   0       14.34       14.44      4.64 o 
   4   4   0     1140.02     1158.38     22.32 o 
   6   4   0      162.44      174.41      8.95 o 
   8   4   0      187.06      193.21      8.72 o 
  10   4   0      125.98      111.66     14.60 o 
  12   4   0       20.56       20.71      4.73 o 
  14   4   0      149.86      125.66      7.76 o 
  16   4   0       10.21        9.44      5.40 o 
  18   4   0        0.19        4.89      7.43 o 
   1   5   0     1105.78     1179.19     23.66 o 
   3   5   0      504.00      420.29     14.03 o 
   5   5   0        3.34       -1.33      3.72 o 
   7   5   0     1094.63     1050.10     24.19 o 
   9   5   0      564.08      588.55     22.08 o 
  11   5   0      477.73      470.96     23.95 o 
  13   5   0       12.08       14.10      6.59 o 
  15   5   0      486.28      508.42     18.48 o 
  17   5   0       64.55       55.82      9.38 o 
   0   6   0      302.27      304.78     29.13 o 
   2   6   0      184.81      189.09     12.31 o 
   4   6   0     1545.62     1480.09     30.49 o 
   6   6   0     1795.49     1789.73     40.59 o 
   8   6   0      125.34      120.59     13.58 o 
  10   6   0      280.64      266.25     14.94 o 
  12   6   0      634.42      640.43     27.63 o 
  14   6   0      279.39      253.29     29.13 o 
  16   6   0        5.68        9.18      7.70 o 
   1   7   0      400.43      379.20     36.42 o 
   3   7   0      415.79      428.84     20.95 o 
   5   7   0       10.36       27.80      9.73 o 
   7   7   0     1401.44     1313.28     36.20 o 
   9   7   0     1028.05     1017.87     41.52 o 
  11   7   0       17.97       12.95     10.93 o 
  13   7   0      112.09      110.86     14.47 o 
  15   7   0      176.71      167.81     17.83 o 
   2   8   0      340.73      338.14     36.42 o 
   4   8   0      354.57      337.86     22.16 o 
   6   8   0      724.01      778.06     29.38 o 
   8   8   0       14.48       17.96     10.41 o 
  10   8   0      167.76      179.65     17.91 o 
  12   8   0       91.61      105.91     15.82 o 
   3   9   0      301.26      292.36     42.66 o 
   5   9   0        4.45       15.61     20.81 o 
   7   9   0      146.14      138.35     17.19 o 
   9   9   0      119.45       99.89     15.89 o 
   2  10   0      110.01       78.03     35.37 o 
   4  10   0       60.60       85.32     29.13 o 
 -19   1   1       36.72       40.08      6.55 o 
 -17   1   1       25.68       36.06      7.21 o 
 -15   1   1      407.15      388.06     10.09 o 
 -13   1   1      446.42      433.53      8.93 o 
 -11   1   1      139.81      147.60      5.31 o 
  -9   1   1      467.45      552.07      8.56 o 
  -7   1   1      578.53      575.34      7.40 o 
  -5   1   1      260.64      231.41      4.41 o 
  -3   1   1     2448.01     2582.66     18.52 o 
   1   1   1      332.95      294.53      6.95 o 
   3   1   1     8117.33     8393.01     58.89 o 
   5   1   1       34.59       47.66      2.51 o 
   7   1   1      578.07      690.31     10.92 o 
   9   1   1      322.54      341.46      9.09 o 
  11   1   1       11.16        8.69      3.66 o 
  13   1   1      380.66      341.24      8.90 o 
  15   1   1        1.60        0.66      4.09 o 
  17   1   1       43.18       44.78     15.61 o 
  19   1   1       71.83       53.03      8.44 o 
 -20   2   1       47.84       42.24      7.02 o 
 -18   2   1      134.40      139.97      8.71 o 
 -16   2   1      872.54      815.50     16.95 o 
 -14   2   1      388.61      385.92     13.02 o 
 -12   2   1      780.51      738.58     12.06 o 
 -10   2   1       76.19       66.42      4.11 o 
  -8   2   1     1293.76     1364.35     16.21 o 
  -6   2   1      261.26      364.28      7.25 o 
  -4   2   1     1023.38      965.34     12.90 o 
  -2   2   1     5260.53     5474.81     45.89 o 
   0   2   1    15887.40    16371.96    111.30 o 
   2   2   1     5924.26     6155.03     47.23 o 
   4   2   1     3262.17     3915.34     33.70 o 
   6   2   1        7.09        0.31      2.03 o 
   8   2   1     1007.71     1159.52     14.71 o 
  10   2   1      954.78      899.94     12.97 o 
  12   2   1       32.46       36.57      4.48 o 
  14   2   1      292.59      263.93     12.52 o 
  16   2   1      697.74      645.09     13.47 o 
  18   2   1        1.83       -5.24      5.24 o 
 -19   3   1       80.72      110.17     20.28 o 
 -17   3   1      160.22      162.58     13.35 o 
 -15   3   1      432.71      460.89     22.68 o 
 -13   3   1     1474.28     1433.26     19.25 o 
 -11   3   1      802.34      811.14     13.27 o 
  -9   3   1      353.23      321.75      8.37 o 
  -7   3   1      101.82      139.37      5.87 o 
  -5   3   1      595.89      499.67     12.49 o 
  -3   3   1      493.88      419.01     10.02 o 
  -1   3   1      904.94      981.16     13.81 o 
   1   3   1    15072.99    15273.84    112.16 o 
   3   3   1        0.23        6.26      2.90 o 
   5   3   1     1020.93     1253.15     16.87 o 
   7   3   1     2448.75     2293.17     24.40 o 
   9   3   1     2262.68     2350.05     26.89 o 
  11   3   1        7.19        4.20      3.41 o 
  13   3   1      625.09      558.52     13.30 o 
  15   3   1       20.61       19.81      5.03 o 
  17   3   1       62.01       63.74      6.49 o 
  19   3   1      293.97      231.88     15.31 o 
 -18   4   1      331.34      337.55     17.11 o 
 -16   4   1       10.65       16.62      5.89 o 
 -14   4   1        9.62       14.13      4.96 o 
 -12   4   1     1720.47     1689.52     24.62 o 
 -10   4   1      499.79      459.79     11.89 o 
  -8   4   1     1087.74     1052.14     21.05 o 
  -6   4   1     3404.85     3252.95     36.76 o 
  -4   4   1     1555.43     1579.87     24.07 o 
  -2   4   1      880.20      971.28     16.66 o 
   0   4   1     1317.79     1094.36     15.05 o 
   2   4   1     3709.21     4000.92     44.79 o 
   4   4   1     1765.87     1717.38     49.80 o 
   6   4   1      459.69      408.93     11.88 o 
   8   4   1       74.65       52.71      7.14 o 
  10   4   1      814.91      793.33     19.77 o 
  12   4   1       56.23       68.26      7.04 o 
  14   4   1      335.18      359.48     13.16 o 
  16   4   1      106.26      113.98     12.64 o 
  18   4   1        6.59        0.59      5.42 o 
 -17   5   1        4.97        5.23      7.37 o 
 -15   5   1      357.39      382.86     16.85 o 
 -13   5   1       10.56       12.98      6.38 o 
 -11   5   1       99.46       89.35     12.16 o 
  -9   5   1     1548.23     1484.99     25.95 o 
  -7   5   1      860.47      821.47     15.21 o 
  -5   5   1     1800.35     1806.91     25.44 o 
  -3   5   1      231.56      208.66      9.72 o 
  -1   5   1       10.78        9.50      4.23 o 
   1   5   1      854.78      904.74     17.55 o 
   3   5   1     2718.66     2811.86     37.91 o 
   5   5   1      833.12      768.06     17.62 o 
   7   5   1     5818.75     5856.61     79.15 o 
   9   5   1      681.02      634.17     19.06 o 
  11   5   1       74.82       55.27      8.48 o 
  13   5   1        9.61       19.44      8.28 o 
  15   5   1       43.36       42.94      8.12 o 
  17   5   1      483.56      499.85     19.10 o 
 -16   6   1      114.98      122.22     15.77 o 
 -14   6   1       61.47       48.58      9.21 o 
 -12   6   1        2.07        8.51      7.14 o 
 -10   6   1      536.83      555.80     18.82 o 
  -8   6   1        9.72       14.37      6.75 o 
  -6   6   1     1671.49     1653.62     44.75 o 
  -4   6   1       41.56       43.22      7.15 o 
  -2   6   1      254.06      250.09     12.89 o 
   0   6   1      669.14      659.26     22.00 o 
   2   6   1      488.24      425.09     15.59 o 
   4   6   1     1229.77     1199.32     51.92 o 
   6   6   1      454.06      487.91     21.15 o 
   8   6   1      204.88      207.32     23.72 o 
  10   6   1       11.33       22.30      9.67 o 
  12   6   1        1.27       -2.47      7.59 o 
  14   6   1       34.17       50.31      9.10 o 
  16   6   1      145.94      157.73     13.33 o 
 -15   7   1       69.64       44.30     13.01 o 
 -13   7   1      140.93      131.05     23.29 o 
 -11   7   1        2.72       14.03     10.67 o 
  -9   7   1      156.31      145.67     15.16 o 
  -7   7   1        1.64        8.06      8.97 o 
  -5   7   1       43.25       39.56     11.29 o 
  -3   7   1      404.06      383.05     21.19 o 
  -1   7   1       39.72       26.92      8.80 o 
   1   7   1      329.32      329.82     33.29 o 
   3   7   1      514.72      462.85     22.30 o 
   5   7   1       97.28      115.99     13.79 o 
   7   7   1      187.58      182.97     16.63 o 
   9   7   1      229.69      227.23     21.68 o 
  11   7   1       13.85       -2.75      8.41 o 
  13   7   1       38.47       48.78     10.02 o 
 -12   8   1        2.15       -7.30      9.80 o 
 -10   8   1       10.64       14.13     10.57 o 
  -8   8   1      168.93      175.30     17.40 o 
  -6   8   1      229.63      238.38     19.20 o 
  -4   8   1       23.58       15.56      9.99 o 
   2   8   1      174.40      131.09     24.97 o 
   4   8   1      274.81      246.97     65.03 o 
   6   8   1      100.66      107.40     17.22 o 
   8   8   1       86.20       81.43     13.61 o 
  10   8   1        7.32       16.37     10.68 o 
  12   8   1        6.43       19.98     11.64 o 
  -9   9   1      188.88      147.37     17.61 o 
  -7   9   1      321.56      338.94     36.94 o 
  -5   9   1      121.38      115.97     20.22 o 
  -3   9   1        5.24       -7.28     22.89 o 
   3   9   1       15.14       17.69     24.97 o 
   5   9   1       14.84        5.72     13.24 o 
   7   9   1       97.19      105.98     19.09 o 
   9   9   1       74.74       60.21     18.92 o 
  -4  10   1       62.76       92.60     32.25 o 
  -2  10   1       19.65      -27.05     27.05 o 
   2  10   1       57.82       71.79     31.21 o 
   4  10   1       16.45       12.49     24.97 o 
 -20   0   2       63.77       72.83     15.61 o 
 -18   0   2      238.50      248.64     13.13 o 
 -16   0   2      707.56      691.27     18.59 o 
 -14   0   2      870.84      807.16     19.20 o 
 -12   0   2     2767.08     2736.26     37.56 o 
 -10   0   2      228.31      261.40      8.90 o 
  -8   0   2      159.93      250.38      6.81 o 
  -6   0   2       84.58      155.67      5.19 o 
  -4   0   2      429.42      381.52      5.73 o 
  -2   0   2     4257.18     3537.46     76.99 o 
   2   0   2   110099.62   100485.24   1818.75 o 
   4   0   2    12666.34    14550.75    210.98 o 
   6   0   2     2951.55     3225.45     44.77 o 
   8   0   2    10800.91    11325.94    149.55 o 
  10   0   2      348.28      337.46     16.54 o 
  12   0   2     2998.52     3018.83     61.97 o 
  14   0   2      907.05      924.89     50.46 o 
  16   0   2        5.72        6.24      5.20 o 
  18   0   2       46.96       49.94      9.36 o 
 -19   1   2        1.06        6.26      5.26 o 
 -17   1   2      678.98      595.71     13.55 o 
 -15   1   2     1733.31     1669.78     21.11 o 
 -13   1   2     1488.36     1434.15     18.20 o 
 -11   1   2      868.24      830.78     12.22 o 
  -9   1   2      586.67      772.99      9.15 o 
  -7   1   2     1508.13     1563.23     14.57 o 
  -5   1   2    10212.41     9827.26     65.12 o 
  -3   1   2    14897.95    14757.15     86.62 o 
  -1   1   2    26820.22    26653.57    200.93 o 
   1   1   2     3320.11     3224.37     23.36 o 
   3   1   2     3380.02     3553.12     30.22 o 
   5   1   2     4510.46     4553.01     41.04 o 
   7   1   2        3.86        2.01      1.99 o 
   9   1   2      121.22      124.29      6.31 o 
  11   1   2     1863.01     1919.95     27.44 o 
  13   1   2       48.04       55.94      8.19 o 
  15   1   2      621.00      635.07     21.73 o 
  17   1   2        0.64        0.38      4.27 o 
  19   1   2        0.96        0.00      5.89 o 
 -20   2   2       17.56        9.01     10.21 o 
 -18   2   2      260.05      258.54     11.59 o 
 -16   2   2        6.38        4.25      4.13 o 
 -14   2   2      842.07      853.90     15.52 o 
 -12   2   2      278.31      259.95      7.79 o 
 -10   2   2     1189.78     1239.33     16.10 o 
  -8   2   2      904.85      808.17     10.31 o 
  -6   2   2       22.94        8.38      2.18 o 
  -4   2   2     1541.02     1468.47     14.89 o 
  -2   2   2     5245.45     5782.41     42.09 o 
   0   2   2    13846.27    14296.49    148.01 o 
   2   2   2     8924.07     9037.45     71.64 o 
   4   2   2     5985.55     6350.08     48.14 o 
   6   2   2     1599.05     1692.58     16.47 o 
   8   2   2     2363.73     2617.59     25.08 o 
  10   2   2       88.96      106.17      4.07 o 
  12   2   2       23.80       23.41      3.65 o 
  14   2   2      186.52      212.72      8.28 o 
  16   2   2       60.32       48.23     11.26 o 
  18   2   2      134.62      132.78     10.40 o 
 -19   3   2        2.43        5.76      6.95 o 
 -17   3   2      379.86      373.27     15.99 o 
 -15   3   2      133.63      131.92      7.80 o 
 -13   3   2      105.66      109.82      6.48 o 
 -11   3   2       18.89       20.52      4.35 o 
  -9   3   2      616.64      597.51     10.45 o 
  -7   3   2      644.47      729.84     11.01 o 
  -5   3   2     1300.42     1269.27     17.35 o 
  -3   3   2     2686.96     2961.13     28.78 o 
  -1   3   2      406.45      440.17      8.85 o 
   1   3   2     1261.29     1343.17     16.45 o 
   3   3   2        5.38        7.50      2.89 o 
   5   3   2     4154.68     4282.06     42.20 o 
   7   3   2      391.64      416.42      8.87 o 
   9   3   2      130.05      114.77      5.58 o 
  11   3   2      520.94      452.09      9.43 o 
  13   3   2       27.63       30.11      4.83 o 
  15   3   2       39.93       30.51      6.56 o 
  17   3   2       12.79        2.60      5.59 o 
 -18   4   2       15.14       11.40      7.69 o 
 -16   4   2       56.86       66.15      7.86 o 
 -14   4   2        8.99        9.82      4.75 o 
 -12   4   2       16.35       10.69      4.82 o 
 -10   4   2        2.28        3.82      4.30 o 
  -8   4   2       27.21       16.29      4.08 o 
  -6   4   2     1138.69     1262.31     25.57 o 
  -4   4   2      101.65      103.35      6.05 o 
  -2   4   2     6036.22     6509.38     80.19 o 
   0   4   2     1766.30     1773.51     24.26 o 
   2   4   2     2134.92     2235.25     38.43 o 
   4   4   2       14.61        4.02      4.33 o 
   6   4   2      416.50      456.58     12.20 o 
   8   4   2       88.55       82.50      8.41 o 
  10   4   2        5.96        3.83      3.76 o 
  12   4   2      329.43      303.22     18.04 o 
  14   4   2       71.19       77.00      8.12 o 
  16   4   2       27.47       24.23      5.77 o 
 -17   5   2       45.29       33.68      8.89 o 
 -15   5   2      320.20      310.29     16.38 o 
 -13   5   2      152.50      148.23     11.55 o 
 -11   5   2      124.57      121.15     10.20 o 
  -9   5   2     1890.21     2039.12     31.78 o 
  -7   5   2        4.30        0.82      3.44 o 
  -5   5   2      171.74      173.60      8.03 o 
  -3   5   2      286.38      265.98     13.07 o 
  -1   5   2      113.71       99.31      6.97 o 
   1   5   2     1666.09     1657.62     24.84 o 
   3   5   2       12.66       16.28      6.49 o 
   5   5   2      161.58      134.63      9.24 o 
   7   5   2      152.77      146.15     11.01 o 
   9   5   2      835.13      810.36     21.42 o 
  11   5   2      539.56      566.26     18.35 o 
  13   5   2       43.81       34.31      9.27 o 
  15   5   2       60.35       75.48      9.30 o 
  17   5   2      359.89      394.53     21.93 o 
 -16   6   2      173.81      170.98     13.86 o 
 -14   6   2       20.39        2.75      6.82 o 
 -12   6   2     1366.27     1358.88     32.89 o 
 -10   6   2      431.73      455.75     17.51 o 
  -8   6   2      474.65      490.53     20.41 o 
  -6   6   2     2251.74     2130.84     37.25 o 
  -4   6   2       27.02       30.89      6.42 o 
  -2   6   2       26.18       22.46      6.04 o 
   0   6   2        1.78        0.65      6.03 o 
   2   6   2      172.66      187.86     14.18 o 
   4   6   2      517.13      500.20     28.75 o 
   6   6   2      901.69      844.54     27.89 o 
   8   6   2     1199.20     1179.16     41.28 o 
  10   6   2       75.84       89.11     11.93 o 
  12   6   2       19.83       25.74      9.94 o 
  14   6   2      301.95      323.43     26.39 o 
 -15   7   2      117.38      122.53     16.20 o 
 -13   7   2       22.01       22.68     10.60 o 
 -11   7   2      293.61      306.17     21.01 o 
  -9   7   2      813.02      858.88     29.78 o 
  -7   7   2      293.02      336.29     21.01 o 
  -5   7   2      495.44      507.46     22.56 o 
  -3   7   2        2.06       -2.46      9.36 o 
  -1   7   2       89.94      112.52     12.34 o 
   1   7   2      834.28      862.52     47.86 o 
   3   7   2       56.80       33.29     12.49 o 
   5   7   2      294.96      248.69     18.18 o 
   7   7   2      195.24      213.17     17.60 o 
   9   7   2      170.50      171.92     18.83 o 
  11   7   2      131.16      137.78     15.32 o 
  13   7   2        7.26        9.87      7.92 o 
 -12   8   2       36.93       30.05     12.17 o 
 -10   8   2       41.68       34.26     11.47 o 
  -8   8   2      791.55      808.49     30.43 o 
  -6   8   2      178.37      173.66     17.57 o 
  -4   8   2      125.92      131.40     15.37 o 
  -2   8   2       75.36       68.67     19.77 o 
   2   8   2      119.47      139.42     26.01 o 
   4   8   2      159.19      157.70     20.14 o 
   6   8   2      232.45      252.35     26.01 o 
   8   8   2      237.27      235.79     19.69 o 
  10   8   2       42.22       50.76     12.95 o 
  12   8   2       19.67       16.81     11.59 o 
  -9   9   2       24.89       25.13     12.34 o 
  -7   9   2      155.24      165.41     47.34 o 
  -5   9   2      307.18      353.56     30.14 o 
  -3   9   2        1.10      -19.77     19.77 o 
   3   9   2       36.93      -20.81     20.81 o 
   5   9   2       31.22       -0.22     13.60 o 
   7   9   2        3.21       11.17     13.92 o 
   9   9   2        7.77       -2.54     22.89 o 
  -6  10   2        1.84       13.53     22.89 o 
  -4  10   2       14.40       59.30     28.09 o 
  -2  10   2      103.15       72.83     34.33 o 
   2  10   2        1.13      -23.93     23.93 o 
   4  10   2        3.46      -11.44     21.85 o 
 -21   1   3       91.23      112.93     34.33 o 
 -19   1   3        1.93       -1.94      6.19 o 
 -17   1   3      432.98      402.08     15.02 o 
 -15   1   3      265.41      240.62      8.59 o 
 -13   1   3      115.63      132.49      6.36 o 
 -11   1   3        0.16       -2.54      2.54 o 
  -9   1   3     1879.99     1968.76     17.64 o 
  -7   1   3      550.87      558.78      7.75 o 
  -5   1   3     2373.57     2306.92     19.35 o 
  -3   1   3     3678.53     3594.69     21.65 o 
  -1   1   3     4135.02     4496.03     32.24 o 
   1   1   3     1042.58     1136.17      9.44 o 
   3   1   3     1491.44     1741.84     15.39 o 
   5   1   3       33.72       26.98      3.10 o 
   7   1   3     1771.92     1812.42     23.45 o 
   9   1   3      473.14      401.93     13.41 o 
  11   1   3      837.41      788.48     19.74 o 
  13   1   3        0.18       -7.70      7.70 o 
  15   1   3      131.74      153.98     29.13 o 
  17   1   3       35.94       39.04      6.98 o 
 -20   2   3      156.06      159.37     12.68 o 
 -18   2   3      244.76      237.33     13.47 o 
 -16   2   3       19.04       22.61      5.07 o 
 -14   2   3     2828.99     2720.85     32.84 o 
 -12   2   3      273.60      288.67      7.81 o 
 -10   2   3      153.20      133.01      5.36 o 
  -8   2   3        2.76        0.22      2.09 o 
  -6   2   3     4322.73     4556.92     43.33 o 
  -4   2   3     7477.05     7364.63     44.31 o 
  -2   2   3     2231.97     2330.85     19.54 o 
   0   2   3    18508.98    18675.34    133.50 o 
   2   2   3     4095.66     3957.85     33.50 o 
   4   2   3       70.64       99.74      3.64 o 
   6   2   3       24.44        6.33      3.04 o 
   8   2   3     1577.70     1554.83     23.19 o 
  10   2   3        4.37        4.70      3.57 o 
  12   2   3      907.35      879.93     22.98 o 
  14   2   3      114.09       99.70      7.94 o 
  16   2   3       31.00       26.84      7.61 o 
  18   2   3      145.24      145.97     16.60 o 
 -19   3   3        1.90       -6.07      6.62 o 
 -17   3   3      714.49      678.22     21.62 o 
 -15   3   3      618.16      548.40     12.86 o 
 -13   3   3      165.07      171.25      7.91 o 
 -11   3   3     2500.30     2475.15     26.18 o 
  -9   3   3     1849.42     2048.81     22.10 o 
  -7   3   3     1473.93     1473.27     18.34 o 
  -5   3   3     2557.16     2452.87     25.69 o 
  -3   3   3     1118.54     1225.17     13.50 o 
  -1   3   3     5463.83     5449.02     50.93 o 
   1   3   3       12.26        6.63      2.06 o 
   3   3   3     7212.59     7559.05     63.16 o 
   5   3   3      123.00      181.08      5.39 o 
   7   3   3       77.11      108.29      5.41 o 
   9   3   3     5198.56     5177.48     49.87 o 
  11   3   3     1651.33     1609.97     28.36 o 
  13   3   3        0.20       -1.19      3.60 o 
  15   3   3      359.00      360.85     19.33 o 
  17   3   3       84.53       87.45      9.31 o 
 -18   4   3       49.97       57.90     14.31 o 
 -16   4   3      278.84      280.13     13.40 o 
 -14   4   3      797.07      806.60     17.04 o 
 -12   4   3      944.19      896.50     17.57 o 
 -10   4   3     2247.29     2302.42     35.91 o 
  -8   4   3     1762.32     1671.38     21.92 o 
  -6   4   3       66.79       85.22      5.52 o 
  -4   4   3     1434.88     1401.72     18.42 o 
  -2   4   3       10.48       10.08      3.48 o 
   0   4   3    11344.13    11693.47    112.81 o 
   2   4   3    11662.98    11100.22    139.13 o 
   4   4   3     2797.56     3055.79     34.03 o 
   6   4   3     4357.81     4272.59     48.47 o 
   8   4   3     1945.44     1917.96     32.30 o 
  10   4   3      328.94      334.10     18.02 o 
  12   4   3      379.56      385.32     14.01 o 
  14   4   3       94.23      105.78      7.64 o 
  16   4   3      105.53      125.43      9.51 o 
 -17   5   3      250.37      261.04     21.51 o 
 -15   5   3      205.96      177.21     13.25 o 
 -13   5   3      112.76      116.92     10.93 o 
 -11   5   3      533.71      505.16     20.12 o 
  -9   5   3     1664.76     1551.04     30.30 o 
  -7   5   3     2674.48     2658.68     31.22 o 
  -5   5   3      691.97      669.51     13.48 o 
  -3   5   3      209.88      224.88     10.07 o 
  -1   5   3      209.03      203.54      9.55 o 
   1   5   3      407.75      374.32     13.59 o 
   3   5   3     3220.72     3307.83     48.19 o 
   5   5   3     5231.41     5238.37     61.29 o 
   7   5   3      192.77      204.27     14.07 o 
   9   5   3     1805.52     1767.95     33.24 o 
  11   5   3      560.41      567.22     20.42 o 
  13   5   3        1.14       -6.66      6.66 o 
  15   5   3      386.61      441.29     23.75 o 
 -16   6   3       40.50       47.94     12.03 o 
 -14   6   3      155.44      159.57     13.16 o 
 -12   6   3       32.09       41.18      8.62 o 
 -10   6   3        7.16        9.49      6.96 o 
  -8   6   3     2300.69     2241.96     39.46 o 
  -6   6   3       10.53       -5.44      5.94 o 
  -4   6   3      456.60      400.59     12.58 o 
  -2   6   3        0.15        3.12     10.79 o 
   0   6   3      799.30      810.03     20.88 o 
   2   6   3     5306.80     5244.04     98.95 o 
   4   6   3     1369.43     1295.41     41.33 o 
   6   6   3     1297.09     1228.20     33.96 o 
   8   6   3      680.58      689.32     25.37 o 
  10   6   3       12.55        2.56      7.94 o 
  12   6   3       65.54       78.42     12.36 o 
  14   6   3       57.27       83.00     12.98 o 
 -15   7   3       80.79      104.04     21.09 o 
 -13   7   3      157.45      148.12     16.32 o 
 -11   7   3      147.12      109.88     14.39 o 
  -9   7   3        1.44        1.11      8.60 o 
  -7   7   3       68.48       62.55     11.29 o 
  -5   7   3      362.64      341.10     20.41 o 
  -3   7   3       11.79        9.72      7.91 o 
  -1   7   3      318.90      277.59     21.69 o 
   1   7   3       20.73       19.77     14.57 o 
   3   7   3       86.30       97.96     22.89 o 
   5   7   3      345.72      283.38     47.34 o 
   7   7   3       63.03       49.46     11.02 o 
   9   7   3      245.04      224.44     18.48 o 
  11   7   3      227.46      218.22     18.48 o 
  13   7   3       18.84       19.56     10.71 o 
 -12   8   3       28.53       21.02     11.97 o 
 -10   8   3        3.67       14.09     10.57 o 
  -8   8   3       91.89      128.89     22.04 o 
  -6   8   3      140.10      154.05     16.05 o 
  -4   8   3        1.53       -1.86     16.13 o 
  -2   8   3       31.27       30.17     17.69 o 
   0   8   3        7.05       14.57     15.61 o 
   2   8   3      251.71      161.73     21.18 o 
   4   8   3       69.07       65.41     16.44 o 
   6   8   3      272.27      256.78     24.28 o 
   8   8   3      202.05      162.13     20.56 o 
  10   8   3        5.15        5.71     17.69 o 
  -9   9   3       53.93       24.92     16.13 o 
  -7   9   3      106.90      113.64     32.25 o 
  -5   9   3      179.76      197.37     23.51 o 
  -3   9   3       73.03       64.01     18.21 o 
   3   9   3       53.77      -14.57     18.73 o 
   5   9   3       58.35      129.57     36.94 o 
   7   9   3        0.01      -11.04     11.04 o 
  -6  10   3       13.87       28.35     38.50 o 
  -4  10   3      143.77      144.62     35.37 o 
  -2  10   3      150.33      107.16     36.42 o 
   2  10   3      250.70      271.55     44.74 o 
 -20   0   4        1.82        8.12      9.17 o 
 -18   0   4      117.58      133.84     14.49 o 
 -16   0   4      361.62      344.21     14.60 o 
 -14   0   4     1405.66     1393.63     35.92 o 
 -12   0   4      432.11      454.58     17.63 o 
 -10   0   4      487.62      468.87     11.91 o 
  -8   0   4      793.18      771.50     14.74 o 
  -6   0   4       80.81      115.26      6.73 o 
  -4   0   4    27300.23    26802.49    221.55 o 
  -2   0   4    15334.67    14846.53    359.18 o 
   0   0   4     6899.07     6305.64     58.95 o 
   2   0   4    15415.33    15683.49    161.77 o 
   4   0   4      687.99      692.53     17.25 o 
   6   0   4      345.76      420.39     11.08 o 
   8   0   4     9835.78    10090.70    127.65 o 
  10   0   4     6542.25     6741.69    113.92 o 
  12   0   4     1051.65     1116.26     32.53 o 
  14   0   4        0.50       -1.04     17.69 o 
 -21   1   4        8.63       11.12     10.92 o 
 -19   1   4      103.31      125.73     10.31 o 
 -17   1   4       26.73       47.28      8.13 o 
 -15   1   4       30.87       26.86      4.44 o 
 -13   1   4      658.06      621.67     12.11 o 
 -11   1   4      750.11      810.87     12.97 o 
  -9   1   4      824.20      748.38     10.49 o 
  -7   1   4      111.45       57.33      4.13 o 
  -5   1   4     6463.91     6657.87     40.21 o 
  -3   1   4     8389.56     8021.52     46.97 o 
  -1   1   4    21704.18    21634.31    144.84 o 
   1   1   4      589.24      618.48      7.03 o 
   3   1   4      901.94      825.50      9.52 o 
   5   1   4     7268.79     7702.22     67.35 o 
   7   1   4     4418.39     4574.80     66.89 o 
   9   1   4     6783.55     7056.55     93.20 o 
  11   1   4     3339.74     3447.30     52.37 o 
  13   1   4      145.72      133.97     21.33 o 
  15   1   4      144.13      181.03     31.21 o 
  17   1   4        7.01       -1.04     20.81 o 
 -20   2   4      148.20      158.47     13.54 o 
 -18   2   4       17.46       18.90      6.16 o 
 -16   2   4      426.01      444.76     11.85 o 
 -14   2   4      260.87      275.07      9.40 o 
 -12   2   4       74.84       69.47      5.02 o 
 -10   2   4      829.81      801.98     11.55 o 
  -8   2   4     5678.03     5850.12     45.41 o 
  -6   2   4      250.70      207.27      5.44 o 
  -4   2   4      240.68      364.14      5.27 o 
  -2   2   4        0.23        0.87      1.38 o 
   0   2   4      201.58      159.86      5.05 o 
   2   2   4     6423.41     6497.69     49.32 o 
   4   2   4        7.04       12.73      2.82 o 
   6   2   4     3481.57     3603.06     44.24 o 
   8   2   4      219.54      223.40      9.31 o 
  10   2   4        0.32        0.22      3.66 o 
  12   2   4      268.72      303.04     21.74 o 
  14   2   4       29.28       33.81     15.09 o 
  16   2   4      277.90      278.30     14.52 o 
  18   2   4      126.73      112.97     19.97 o 
 -19   3   4       60.13       84.17     10.23 o 
 -17   3   4        3.05       -5.22      5.22 o 
 -15   3   4      229.43      201.34      9.86 o 
 -13   3   4      212.10      203.42     12.80 o 
 -11   3   4      656.55      644.06     11.99 o 
  -9   3   4      169.38      196.52      7.06 o 
  -7   3   4      234.41      194.68     12.39 o 
  -5   3   4     2398.51     2672.47     29.61 o 
  -3   3   4        0.95        3.77      2.22 o 
  -1   3   4     1536.13     1803.67     21.25 o 
   1   3   4       57.66       70.37      4.02 o 
   3   3   4     4128.92     4463.64     42.67 o 
   5   3   4      950.60     1041.57     19.43 o 
   7   3   4      336.42      328.42      9.22 o 
   9   3   4      119.28      155.88      6.39 o 
  11   3   4      830.82      841.89     13.06 o 
  13   3   4      234.52      181.20      6.66 o 
  15   3   4      102.27      103.23     10.45 o 
  17   3   4        9.90        0.69      8.38 o 
 -18   4   4       33.16       28.58      8.62 o 
 -16   4   4       11.24       12.70      5.47 o 
 -14   4   4        1.77        3.41      6.21 o 
 -12   4   4        3.14       -4.31      5.05 o 
 -10   4   4      526.38      528.97     13.38 o 
  -8   4   4      646.04      630.53     13.60 o 
  -6   4   4      505.25      529.71     11.13 o 
  -4   4   4     6157.08     6394.99     57.42 o 
  -2   4   4      691.69      771.89     13.74 o 
   0   4   4      282.25      287.41     11.16 o 
   2   4   4       16.31       13.98      3.70 o 
   4   4   4      706.74      794.51     13.42 o 
   6   4   4      366.60      367.47      8.62 o 
   8   4   4      139.94      149.29     14.26 o 
  10   4   4      218.23      182.45     15.77 o 
  12   4   4      146.55      126.05      9.91 o 
  14   4   4       16.89       14.75      4.13 o 
  16   4   4        1.68       -1.29     12.25 o 
 -17   5   4        0.02       -6.14      6.14 o 
 -15   5   4        0.69       11.10      8.31 o 
 -13   5   4      439.05      440.27     17.78 o 
 -11   5   4      132.49      130.60     10.68 o 
  -9   5   4      330.32      327.38     15.09 o 
  -7   5   4     3229.50     3295.98     36.45 o 
  -5   5   4        0.28        3.07      3.75 o 
  -3   5   4        0.14        4.74      4.21 o 
  -1   5   4     1139.10     1139.01     20.13 o 
   1   5   4       41.66       56.42      7.19 o 
   3   5   4     1482.51     1475.11     28.15 o 
   5   5   4      434.47      408.13     15.50 o 
   7   5   4        0.34        5.96      5.97 o 
   9   5   4      366.32      362.20     15.04 o 
  11   5   4       42.38       28.79      7.22 o 
  13   5   4       64.98       50.09      7.62 o 
  15   5   4        5.42        2.95      4.96 o 
 -16   6   4       78.36       96.10     14.16 o 
 -14   6   4        2.50       11.74     10.72 o 
 -12   6   4      195.47      186.55     16.28 o 
 -10   6   4     1966.90     1991.72     37.54 o 
  -8   6   4      571.16      561.11     18.58 o 
  -6   6   4       67.61       91.37      9.66 o 
  -4   6   4     2279.02     2320.18     38.49 o 
  -2   6   4       15.94       40.13      9.20 o 
   0   6   4      803.84      740.71     29.17 o 
   2   6   4     2375.04     2340.97     80.11 o 
   4   6   4       22.51       39.62     27.57 o 
   6   6   4      828.57      800.06     32.15 o 
   8   6   4       10.90        8.56      7.92 o 
  10   6   4       28.80       19.78      8.96 o 
  12   6   4      120.92      118.24     13.73 o 
  14   6   4        2.36       11.48     10.31 o 
 -15   7   4       61.70       82.17     14.23 o 
 -13   7   4      473.88      522.12     26.17 o 
 -11   7   4      164.61      166.97     16.59 o 
  -9   7   4      248.58      234.22     18.19 o 
  -7   7   4     1377.86     1396.63     39.40 o 
  -5   7   4       21.98       37.20     10.40 o 
  -3   7   4       90.84      123.27     11.55 o 
  -1   7   4      537.51      547.90     26.45 o 
   1   7   4       23.75       37.46     16.65 o 
   3   7   4     2217.19     2173.99     59.14 o 
   5   7   4      365.62      394.35     27.84 o 
   7   7   4       16.13       16.79     10.96 o 
   9   7   4      297.51      371.39     26.75 o 
  11   7   4       16.13       14.20     11.96 o 
  13   7   4       26.07       39.87     13.24 o 
 -12   8   4       64.28       89.99     14.39 o 
 -10   8   4      223.75      265.54     21.22 o 
  -8   8   4       19.67       20.27     10.17 o 
  -6   8   4      876.05      886.96     57.22 o 
  -4   8   4      507.76      483.16     48.90 o 
  -2   8   4        6.83        3.12     13.53 o 
   0   8   4      405.30      397.44     40.58 o 
   2   8   4      597.85      563.42     31.84 o 
   4   8   4       36.00       14.54     12.73 o 
   6   8   4      105.97       87.13     16.54 o 
   8   8   4        0.05       -1.61     10.20 o 
  10   8   4       12.33       25.28     20.81 o 
 -11   9   4        4.60       24.09     24.45 o 
  -9   9   4       30.53       43.33     16.54 o 
  -7   9   4      412.19      404.90     66.07 o 
  -5   9   4        0.69       16.11     13.48 o 
  -3   9   4      215.09      201.08     24.14 o 
   3   9   4      101.30      155.45     22.66 o 
   5   9   4      116.44      129.83     20.44 o 
   7   9   4       27.66       25.47     16.65 o 
  -4  10   4      206.77      202.88     37.46 o 
  -2  10   4        4.50      -26.01     26.01 o 
   2  10   4        0.45      -21.85     24.97 o 
 -21   1   5       11.63        8.95     13.58 o 
 -19   1   5      492.49      532.40     17.63 o 
 -17   1   5       61.48       68.61      8.84 o 
 -15   1   5      646.45      624.32     13.14 o 
 -13   1   5      174.55      160.40      7.31 o 
 -11   1   5      327.78      294.74      9.04 o 
  -9   1   5      585.68      569.17      9.68 o 
  -7   1   5      636.42      585.71     17.17 o 
  -5   1   5     1274.30     1112.99      9.74 o 
  -3   1   5     7828.32     7972.21     51.37 o 
  -1   1   5      256.59      221.93      4.24 o 
   1   1   5      244.68      298.61      5.33 o 
   3   1   5     1681.06     2011.56     19.00 o 
   5   1   5        1.63        0.85      1.85 o 
   7   1   5     1331.97     1333.32     36.03 o 
   9   1   5      190.69      205.89     15.74 o 
  11   1   5       14.61       30.17      9.99 o 
  13   1   5       65.92       56.18     20.81 o 
  15   1   5        1.21        0.00     18.73 o 
  17   1   5        0.28      -14.57     20.81 o 
 -20   2   5      128.09      124.98     12.77 o 
 -18   2   5       26.86       27.69      6.70 o 
 -16   2   5     1074.22     1012.10     21.19 o 
 -14   2   5        9.26        7.13      4.15 o 
 -12   2   5     3406.61     3473.80     31.75 o 
 -10   2   5      258.19      302.93     10.67 o 
  -8   2   5      156.74      107.67      5.37 o 
  -6   2   5    18437.93    19342.64    133.76 o 
  -4   2   5     1830.75     1826.60     15.48 o 
  -2   2   5      596.88      502.07      7.70 o 
   0   2   5       28.53       60.37      3.66 o 
   2   2   5     5642.35     6126.80     47.57 o 
   4   2   5        1.79        1.49      2.41 o 
   6   2   5        3.56       17.77      3.20 o 
   8   2   5      578.14      511.29     10.34 o 
  10   2   5     1513.20     1465.13     50.98 o 
  12   2   5       46.37       25.69     10.50 o 
  14   2   5        3.47       -9.36     13.53 o 
  16   2   5        3.26        7.24      5.95 o 
 -19   3   5      349.36      403.44     20.57 o 
 -17   3   5       50.73       74.71     12.46 o 
 -15   3   5     2098.91     2113.13     34.28 o 
 -13   3   5     3139.06     3035.98     38.47 o 
 -11   3   5        9.47       10.00      3.87 o 
  -9   3   5     3978.02     3972.44     39.46 o 
  -7   3   5       46.07       30.40      3.44 o 
  -5   3   5      204.20      186.60      6.40 o 
  -3   3   5     9278.78     9433.70     65.04 o 
  -1   3   5       35.80       45.37      3.52 o 
   1   3   5     1311.86     1223.26     14.74 o 
   3   3   5       40.41       18.45      2.43 o 
   5   3   5      408.11      453.60     10.30 o 
   7   3   5        4.80        3.58      2.94 o 
   9   3   5      556.47      553.22     10.45 o 
  11   3   5      588.94      551.32      9.05 o 
  13   3   5        3.13        8.89      5.93 o 
  15   3   5        3.67       -6.42      6.67 o 
  17   3   5       51.58       45.17     11.17 o 
 -20   4   5       76.51       81.09     11.91 o 
 -18   4   5      321.59      308.13     17.22 o 
 -16   4   5      271.54      271.22     12.38 o 
 -14   4   5        0.00        3.20      5.74 o 
 -12   4   5     1870.11     1874.30     34.18 o 
 -10   4   5     3323.07     3215.00     42.06 o 
  -8   4   5     1211.94     1241.10     18.59 o 
  -6   4   5      999.32     1040.20     16.13 o 
  -4   4   5      416.28      419.03      9.21 o 
  -2   4   5      627.42      603.45     11.16 o 
   0   4   5      460.34      406.78     10.93 o 
   2   4   5     1292.59     1415.50     19.62 o 
   4   4   5     2043.81     2044.76     24.53 o 
   6   4   5      839.24      878.36     38.14 o 
   8   4   5      620.31      649.31     14.82 o 
  10   4   5      241.22      235.78      9.52 o 
  12   4   5      191.21      168.26      8.20 o 
  14   4   5      152.20      159.42     16.98 o 
  16   4   5       99.93      110.29     29.13 o 
 -19   5   5      196.84      250.79     27.93 o 
 -17   5   5      165.71      119.50     14.51 o 
 -15   5   5     1097.54     1084.10     27.56 o 
 -13   5   5     1670.82     1674.16     44.57 o 
 -11   5   5      223.91      218.06     14.12 o 
  -9   5   5      712.66      674.03     19.65 o 
  -7   5   5     1358.30     1315.42     20.25 o 
  -5   5   5     1295.54     1317.82     19.57 o 
  -3   5   5       27.70       30.20      4.90 o 
  -1   5   5      235.09      202.28      9.97 o 
   1   5   5      558.31      550.15     18.03 o 
   3   5   5     3246.50     3206.91     51.90 o 
   5   5   5       11.07        6.94      7.06 o 
   7   5   5      186.71      191.45     13.65 o 
   9   5   5        5.66        4.25      5.57 o 
  11   5   5       15.66       12.75      6.30 o 
  13   5   5       96.32      111.92      8.26 o 
  15   5   5        0.25       -2.91      5.11 o 
 -16   6   5       19.00       27.95     11.17 o 
 -14   6   5       96.77       97.33     13.62 o 
 -12   6   5      145.67      155.85     15.59 o 
 -10   6   5      378.67      414.09     20.97 o 
  -8   6   5       88.00       82.20     11.77 o 
  -6   6   5      811.39      809.88     21.79 o 
  -4   6   5       78.57       82.80      8.49 o 
  -2   6   5       22.48       27.40      7.37 o 
   0   6   5       61.52       56.25     13.01 o 
   2   6   5        0.17       -2.58     10.96 o 
   4   6   5     1395.48     1470.70     45.03 o 
   6   6   5      211.97      183.95     24.97 o 
   8   6   5      151.52      140.61     21.85 o 
  10   6   5      166.41      215.04     33.29 o 
  12   6   5      108.50      101.72     11.53 o 
  14   6   5       52.85       54.28      9.89 o 
 -15   7   5       95.78      104.32     15.59 o 
 -13   7   5       38.26       34.32     11.80 o 
 -11   7   5       28.34       23.34     10.40 o 
  -9   7   5      124.25      133.93     18.82 o 
  -7   7   5        4.70       14.67     10.32 o 
  -5   7   5      143.10      149.52     14.32 o 
  -3   7   5      300.63      281.65     16.14 o 
  -1   7   5       64.84       63.78     11.60 o 
   1   7   5        2.83       -8.28      8.74 o 
   3   7   5        1.16       -2.71     10.96 o 
   5   7   5        1.25       -0.41     10.22 o 
   7   7   5      105.75       90.85     15.70 o 
   9   7   5        8.89        6.85     14.57 o 
  11   7   5        1.82       -6.09     10.40 o 
 -14   8   5       22.93       27.46     15.07 o 
 -12   8   5        5.49        5.52     10.78 o 
 -10   8   5       35.15       30.46     12.44 o 
  -8   8   5        4.08       28.44     15.61 o 
  -6   8   5      164.30      221.05     22.43 o 
  -4   8   5       98.97      100.82     17.28 o 
  -2   8   5        0.59      -10.40     13.53 o 
   0   8   5      172.37      182.32     20.96 o 
   2   8   5      128.18       89.22     18.00 o 
   4   8   5       18.65       21.93     13.48 o 
   6   8   5       29.40       17.45     12.73 o 
   8   8   5       69.73       70.37     16.14 o 
  10   8   5      235.60      217.37     23.99 o 
  -9   9   5      248.72      290.37     27.52 o 
  -7   9   5        6.51       22.37     13.98 o 
  -5   9   5        0.40       10.64     14.57 o 
  -3   9   5      150.26      187.54     22.96 o 
   1   9   5       42.29       33.29     27.05 o 
   3   9   5      470.00      465.49     27.51 o 
   5   9   5        0.85       18.33     14.33 o 
   7   9   5        1.02       -9.36     12.51 o 
  -4  10   5       73.54      114.56     44.22 o 
  -2  10   5       12.60      -18.73     27.05 o 
   0  10   5      296.51      287.16     47.86 o 
 -20   0   6      372.59      315.96     22.96 o 
 -18   0   6        1.91       -2.82     12.49 o 
 -16   0   6      915.88      919.71     30.48 o 
 -14   0   6     1586.89     1522.36     32.03 o 
 -12   0   6     1660.44     1623.64     27.47 o 
 -10   0   6       10.67       15.31      4.28 o 
  -8   0   6      787.50      728.76     15.51 o 
  -6   0   6    27948.81    29082.86    261.81 o 
  -4   0   6    20003.31    21328.42    215.44 o 
  -2   0   6     1931.81     1734.90     25.94 o 
   0   0   6       85.01      103.03      4.84 o 
   2   0   6     4191.46     4527.05     58.54 o 
   4   0   6     7133.22     7653.14     81.62 o 
   6   0   6       35.94       44.57      6.73 o 
   8   0   6     2060.90     2109.68     43.73 o 
  10   0   6     9719.00     9595.89    237.22 o 
  12   0   6     1022.06     1055.00     56.18 o 
  14   0   6       72.28       75.95     24.97 o 
 -21   1   6       39.82       51.95     17.64 o 
 -19   1   6      636.73      670.22     20.55 o 
 -17   1   6       27.51       29.69      6.97 o 
 -15   1   6      833.19      815.56     16.23 o 
 -13   1   6      806.93      855.99     16.22 o 
 -11   1   6       33.01       28.63      3.49 o 
  -9   1   6     1221.97     1287.99     20.08 o 
  -7   1   6      429.76      422.24      7.52 o 
  -5   1   6      292.74      158.49      4.15 o 
  -3   1   6    16954.70    17025.34    116.57 o 
  -1   1   6      255.99      222.32      5.85 o 
   1   1   6      106.14       57.97      2.99 o 
   3   1   6      337.00      446.88      8.63 o 
   5   1   6     1387.55     1523.27     18.24 o 
   7   1   6     4774.50     4930.32     91.95 o 
   9   1   6     1983.25     2128.72     76.99 o 
  11   1   6     3970.88     4166.92    126.93 o 
  13   1   6     1977.41     2019.48     82.19 o 
  15   1   6      138.48      111.33     28.09 o 
  17   1   6      343.46      556.63     57.22 o 
 -20   2   6        1.08       -1.01      7.91 o 
 -18   2   6      371.76      398.15     15.28 o 
 -16   2   6       11.74       17.39      5.69 o 
 -14   2   6      551.52      538.66     12.83 o 
 -12   2   6     1948.04     1934.34     21.50 o 
 -10   2   6      651.50      626.13     12.08 o 
  -8   2   6     1009.73     1034.63     13.80 o 
  -6   2   6     8019.67     8083.54     57.18 o 
  -4   2   6        3.06       -0.40      1.74 o 
  -2   2   6      171.91      211.31      6.48 o 
   0   2   6      489.37      390.60     10.33 o 
   2   2   6     3279.09     3497.20     29.32 o 
   4   2   6     7336.85     7704.02     74.41 o 
   6   2   6       69.52       90.67      6.35 o 
   8   2   6     1106.93     1153.64     16.37 o 
  10   2   6      315.48      379.76     36.42 o 
  12   2   6       22.88       19.77     16.65 o 
  14   2   6      442.58      502.53     48.90 o 
  16   2   6       35.92        0.00     20.81 o 
 -19   3   6       12.62       13.33      7.62 o 
 -17   3   6      155.73      170.33     11.39 o 
 -15   3   6      523.73      542.12     14.57 o 
 -13   3   6     1016.04     1015.71     21.06 o 
 -11   3   6        3.73       -0.03      3.35 o 
  -9   3   6     1204.46     1224.19     15.90 o 
  -7   3   6        7.14        1.43      2.69 o 
  -5   3   6      281.03      273.90      6.16 o 
  -3   3   6     1232.47     1382.11     18.18 o 
  -1   3   6       93.16       89.06      6.18 o 
   1   3   6     2014.62     2022.18     22.22 o 
   3   3   6      144.98      151.27      5.33 o 
   5   3   6      685.77      731.41     13.34 o 
   7   3   6      145.63      127.37      6.19 o 
   9   3   6      508.20      470.99      9.75 o 
  11   3   6      280.74      301.03     17.58 o 
  13   3   6      316.69      304.16     11.92 o 
  15   3   6        4.23        4.42     10.92 o 
 -20   4   6       63.17       57.06     18.35 o 
 -18   4   6       13.01       15.52      8.17 o 
 -16   4   6        8.78       10.15      5.55 o 
 -14   4   6       31.63       33.78      7.33 o 
 -12   4   6      723.20      728.21     18.21 o 
 -10   4   6       31.29       18.06      4.68 o 
  -8   4   6      712.18      725.47     16.12 o 
  -6   4   6        0.36       -0.31      3.22 o 
  -4   4   6      113.61       93.75      5.03 o 
  -2   4   6      225.87      244.66      8.71 o 
   0   4   6       40.38       27.70      3.86 o 
   2   4   6      675.27      708.52     11.19 o 
   4   4   6       19.01       20.29      8.58 o 
   6   4   6      203.54      209.40      9.04 o 
   8   4   6      426.41      409.67     11.15 o 
  10   4   6        1.20       -3.62      3.62 o 
  12   4   6       26.52       27.62      4.46 o 
  14   4   6       12.89       30.17     20.81 o 
 -19   5   6       14.42       33.25     16.14 o 
 -17   5   6       56.43       41.44     11.74 o 
 -15   5   6        3.51       12.07      9.49 o 
 -13   5   6        1.21        0.00      7.36 o 
 -11   5   6       47.01       47.40      7.96 o 
  -9   5   6      348.30      317.37     14.77 o 
  -7   5   6      561.05      520.71     13.88 o 
  -5   5   6     2080.15     2111.30     28.50 o 
  -3   5   6      144.00      153.57      8.35 o 
  -1   5   6      276.83      254.98     11.41 o 
   1   5   6     1057.01     1028.28     17.73 o 
   3   5   6      354.50      332.02     15.64 o 
   5   5   6      205.70      189.92     12.44 o 
   7   5   6      349.18      315.23     13.82 o 
   9   5   6      101.38       83.94      8.14 o 
  11   5   6       99.94       98.88      8.30 o 
  13   5   6        0.24       -3.19      6.31 o 
 -16   6   6       29.85       48.14     16.25 o 
 -14   6   6        5.76        0.05     12.25 o 
 -12   6   6      277.11      288.61     19.94 o 
 -10   6   6      783.88      782.05     26.83 o 
  -8   6   6      725.93      768.45     26.59 o 
  -6   6   6      949.16      921.11     21.18 o 
  -4   6   6      156.45      133.31     10.02 o 
  -2   6   6     2431.08     2448.40     40.94 o 
   0   6   6       60.93       60.40      9.57 o 
   2   6   6      293.87      266.59     13.99 o 
   4   6   6     1612.51     1570.89     37.07 o 
   6   6   6      111.16      109.63     11.94 o 
   8   6   6      185.31      190.02     14.50 o 
  10   6   6       49.58       54.31      9.99 o 
  12   6   6        0.79        2.82      7.18 o 
 -15   7   6      104.50      132.95     17.19 o 
 -13   7   6      281.41      282.71     21.56 o 
 -11   7   6      244.07      257.73     19.33 o 
  -9   7   6      256.24      265.69     26.09 o 
  -7   7   6       60.22       65.36     11.54 o 
  -5   7   6      750.19      705.08     32.77 o 
  -3   7   6       62.37       72.12     10.31 o 
  -1   7   6       47.99       57.40     10.07 o 
   1   7   6     1993.75     1897.42     41.45 o 
   3   7   6      103.81      107.58     13.74 o 
   5   7   6      315.27      338.98     20.54 o 
   7   7   6       37.19       32.00      9.73 o 
   9   7   6        1.23       -3.62      7.61 o 
  11   7   6      381.20      389.33     31.59 o 
 -12   8   6      434.16      455.90     27.21 o 
 -10   8   6       95.07      120.86     19.09 o 
  -8   8   6      310.03      376.52     28.44 o 
  -6   8   6      286.41      334.48     39.54 o 
  -4   8   6      215.66      185.63     20.96 o 
  -2   8   6      496.69      491.08     37.46 o 
   0   8   6      152.76      197.05     16.81 o 
   2   8   6      430.07      350.38     22.62 o 
   4   8   6      533.85      562.02     40.02 o 
   6   8   6        3.49        3.99      8.70 o 
   8   8   6      158.28      162.44     16.82 o 
  -9   9   6      145.14      160.53     21.92 o 
  -7   9   6        9.18       29.63     21.33 o 
  -5   9   6      710.86      795.35     37.15 o 
  -3   9   6       73.31       90.22     18.73 o 
   1   9   6      162.23      149.82     35.37 o 
   3   9   6        4.72        4.70     10.80 o 
   5   9   6      117.24      123.99     28.00 o 
 -21   1   7        6.52       -1.22      7.05 o 
 -19   1   7      500.83      502.28     18.35 o 
 -17   1   7      288.32      285.10     14.27 o 
 -15   1   7       57.30       52.17      7.51 o 
 -13   1   7      741.22      698.40     15.51 o 
 -11   1   7      245.34      261.60     10.11 o 
  -9   1   7      309.32      333.82      9.21 o 
  -7   1   7     1615.45     1737.88     28.71 o 
  -5   1   7     5742.10     5630.56     37.24 o 
  -3   1   7        0.61       -0.29      2.04 o 
  -1   1   7      359.31      359.82      8.12 o 
   1   1   7     1035.46     1149.86     13.23 o 
   3   1   7      286.69      274.54      5.89 o 
   5   1   7     1210.87     1115.28     13.17 o 
   7   1   7      277.70      306.51     19.82 o 
   9   1   7      734.28      736.62     42.66 o 
  11   1   7        0.83       14.57     16.65 o 
  13   1   7      383.15      311.09     37.46 o 
  15   1   7        6.50       -4.16     19.77 o 
 -20   2   7       63.23       66.47      9.86 o 
 -18   2   7      567.36      585.20     19.82 o 
 -16   2   7       67.31       59.55      7.83 o 
 -14   2   7      863.95      793.93     18.53 o 
 -12   2   7        2.82        8.97      3.90 o 
 -10   2   7     1187.98     1204.57     15.65 o 
  -8   2   7     1274.25     1187.79     14.63 o 
  -6   2   7     3993.85     4200.39     28.60 o 
  -4   2   7     8760.70     9000.12     65.38 o 
  -2   2   7       23.57       70.50      6.24 o 
   0   2   7      538.50      485.15      7.73 o 
   2   2   7     1031.48      947.70     11.99 o 
   4   2   7        7.02       -1.11      2.62 o 
   6   2   7      316.77      270.39      8.60 o 
   8   2   7     1474.39     1372.33     59.30 o 
  10   2   7       29.35        2.08     14.57 o 
  12   2   7       84.76       91.56     23.93 o 
  14   2   7        8.17       10.40     19.77 o 
  16   2   7       12.65       17.69     22.89 o 
 -19   3   7        0.51        5.24      6.62 o 
 -17   3   7        4.55        1.67      5.83 o 
 -15   3   7      261.56      307.19     17.30 o 
 -13   3   7     1068.47     1052.63     21.79 o 
 -11   3   7     2223.59     2204.84     27.32 o 
  -9   3   7      165.00      171.82      6.77 o 
  -7   3   7     2875.24     3020.65     29.99 o 
  -5   3   7     3012.38     2944.56     26.57 o 
  -3   3   7      501.55      517.79      9.57 o 
  -1   3   7     6392.39     6073.07    120.50 o 
   1   3   7       67.33       57.09      4.54 o 
   3   3   7      660.61      668.96     11.24 o 
   5   3   7     2412.02     2405.75     29.86 o 
   7   3   7      357.39      347.33      9.06 o 
   9   3   7      257.79      272.41      9.80 o 
  11   3   7     1521.80     1591.30     65.55 o 
  13   3   7       29.68       31.08      9.36 o 
  15   3   7       25.09       -3.12      8.38 o 
 -20   4   7      157.83      185.02     24.64 o 
 -18   4   7      349.03      357.32     22.95 o 
 -16   4   7        2.01       -5.91      5.91 o 
 -14   4   7      315.33      324.48     14.10 o 
 -12   4   7     1311.12     1287.73     24.83 o 
 -10   4   7      191.02      185.26      9.53 o 
  -8   4   7      874.43      831.58     15.21 o 
  -6   4   7      311.74      323.50     10.23 o 
  -4   4   7      185.16      197.17      6.79 o 
  -2   4   7     3000.70     2988.84     38.13 o 
   0   4   7      104.81       97.16      6.10 o 
   2   4   7     2686.57     2649.14     28.51 o 
   4   4   7      983.10      985.78     18.30 o 
   6   4   7        2.82       -2.34      3.98 o 
   8   4   7      596.77      600.08     13.56 o 
  10   4   7        0.12       -2.14      3.83 o 
  12   4   7      156.12      186.75      6.67 o 
  14   4   7      444.58      460.91     49.94 o 
 -19   5   7       28.95       42.75     16.54 o 
 -17   5   7       31.34       52.10     12.53 o 
 -15   5   7       12.20       14.84      9.40 o 
 -13   5   7       35.19       19.63      9.57 o 
 -11   5   7      913.98      882.75     42.56 o 
  -9   5   7      188.04      144.46     13.13 o 
  -7   5   7      268.95      276.81     12.31 o 
  -5   5   7      539.95      477.97     14.31 o 
  -3   5   7      112.15      115.87      6.69 o 
  -1   5   7      300.35      286.08     11.79 o 
   1   5   7     3976.98     3953.26     49.63 o 
   3   5   7        0.03       -3.67      5.04 o 
   5   5   7     1099.61     1128.96     21.48 o 
   7   5   7       33.64       41.13      5.99 o 
   9   5   7      103.78      106.17      8.97 o 
  11   5   7      850.82      926.29     21.47 o 
  13   5   7      255.08      260.98     10.04 o 
 -16   6   7       17.35        6.32     10.53 o 
 -14   6   7       23.50       14.03      9.73 o 
 -12   6   7       71.30       44.78     10.60 o 
 -10   6   7       45.04       55.24     10.72 o 
  -8   6   7      184.03      183.09     14.50 o 
  -6   6   7      144.05      133.13     10.00 o 
  -4   6   7       29.22       32.47      6.74 o 
  -2   6   7       13.67        8.21      7.16 o 
   0   6   7      876.48      876.60     25.65 o 
   2   6   7      283.74      294.66     20.64 o 
   4   6   7      349.45      322.80     18.99 o 
   6   6   7       21.32        4.53      7.68 o 
   8   6   7       74.00       63.56     10.25 o 
  10   6   7       55.34       61.77      9.75 o 
  12   6   7      105.13      119.41     14.04 o 
 -15   7   7      168.25      154.63     17.71 o 
 -13   7   7       28.79       40.02     11.74 o 
 -11   7   7       22.67       17.76      9.32 o 
  -9   7   7       46.62       44.15     10.81 o 
  -7   7   7        0.16       -1.13     13.53 o 
  -5   7   7       10.58        8.51     10.22 o 
  -3   7   7      557.41      507.90     19.82 o 
  -1   7   7       16.61       24.03      8.71 o 
   1   7   7        7.26       -3.09      7.37 o 
   3   7   7      129.84      123.14     13.77 o 
   5   7   7        0.29        6.03      8.29 o 
   7   7   7       74.06       73.61     11.55 o 
   9   7   7       70.08       64.67     11.08 o 
 -12   8   7      125.57      172.80     22.03 o 
 -10   8   7        4.74        4.68     11.77 o 
  -8   8   7        5.92       17.45     11.39 o 
  -6   8   7      220.73      223.86     21.30 o 
  -4   8   7      509.33      543.34     30.14 o 
  -2   8   7        0.00       -7.49      7.49 o 
   0   8   7        4.88       -6.01      8.04 o 
   2   8   7      459.14      437.50     25.77 o 
   4   8   7       43.30       41.73     11.74 o 
   6   8   7        0.35       13.35     10.07 o 
   8   8   7        3.97       21.98     10.20 o 
  -9   9   7       46.81       61.74     18.21 o 
  -7   9   7      283.70      262.58     25.31 o 
  -5   9   7       12.24       32.30     38.50 o 
  -3   9   7       14.72        3.29     15.61 o 
  -1   9   7      300.47      299.64     36.42 o 
   1   9   7       39.64       31.40     12.95 o 
   3   9   7       16.83       16.93     11.08 o 
   5   9   7      195.68      165.92     18.64 o 
 -20   0   8      735.56      745.47     40.06 o 
 -18   0   8       83.42       76.75     13.48 o 
 -16   0   8       51.88       59.12     11.24 o 
 -14   0   8      327.77      375.72     63.47 o 
 -12   0   8     6645.47     6337.71     89.52 o 
 -10   0   8     2733.65     2518.99     37.62 o 
  -8   0   8     1605.44     1425.92     32.98 o 
  -6   0   8      300.10      343.32     13.42 o 
  -4   0   8    16103.58    16626.86    198.93 o 
  -2   0   8     1248.98     1286.40     19.43 o 
   0   0   8        1.53       12.87      3.06 o 
   2   0   8      165.71      224.64      8.52 o 
   4   0   8       35.56       61.15      5.32 o 
   6   0   8     2930.96     3079.78     57.90 o 
   8   0   8     1500.41     1495.10     60.34 o 
  10   0   8        2.45        1.04     14.57 o 
  12   0   8     1660.89     1782.26     76.99 o 
 -21   1   8       21.92       34.50     13.92 o 
 -19   1   8      108.10      129.55     11.59 o 
 -17   1   8      727.31      782.28     21.94 o 
 -15   1   8     1614.51     1597.41     30.94 o 
 -13   1   8     3917.19     3796.56     46.14 o 
 -11   1   8     2916.54     2869.52     31.75 o 
  -9   1   8        3.56        1.64      3.08 o 
  -7   1   8     3628.71     3803.80     34.56 o 
  -5   1   8     3317.74     3437.87     27.10 o 
  -3   1   8        5.05       31.04      4.08 o 
  -1   1   8     2941.72     2887.53     27.60 o 
   1   1   8        0.41        5.34      2.79 o 
   3   1   8       23.77       46.14      3.15 o 
   5   1   8     1458.57     1416.22     15.00 o 
   7   1   8      127.75      117.69     21.33 o 
   9   1   8      773.29      786.57     43.70 o 
  11   1   8       33.15       12.49     14.57 o 
  13   1   8       23.95       14.57     17.69 o 
  15   1   8      245.58      359.99     44.74 o 
 -20   2   8      103.43      157.36     20.44 o 
 -18   2   8       87.04       89.60     10.19 o 
 -16   2   8      219.34      200.15     12.78 o 
 -14   2   8        0.35       -1.53      5.09 o 
 -12   2   8      428.18      404.63     18.17 o 
 -10   2   8     1685.24     1661.16     19.44 o 
  -8   2   8      125.88       87.78      4.84 o 
  -6   2   8     3370.40     3450.53     26.58 o 
  -4   2   8     6685.65     6720.15     63.21 o 
  -2   2   8      290.45      301.77     12.13 o 
   0   2   8      174.27      231.37      5.65 o 
   2   2   8     1235.04     1125.84     15.05 o 
   4   2   8      160.83      165.20      6.39 o 
   6   2   8      633.79      635.89     10.64 o 
   8   2   8        3.87       26.01     15.61 o 
  10   2   8       94.35       89.48     21.85 o 
  12   2   8      200.49      283.00     36.42 o 
  14   2   8      133.30      152.94     33.29 o 
 -19   3   8      119.75      127.27     15.89 o 
 -17   3   8       37.08       43.84      7.97 o 
 -15   3   8       25.74       10.63      6.87 o 
 -13   3   8      707.13      700.96     21.61 o 
 -11   3   8     1526.39     1551.14     22.22 o 
  -9   3   8       41.52       36.69      4.23 o 
  -7   3   8      671.32      677.59     12.12 o 
  -5   3   8      290.11      291.26      7.06 o 
  -3   3   8      787.80      769.81     18.10 o 
  -1   3   8     1811.34     1691.57     22.09 o 
   1   3   8     1539.53     1609.71     17.80 o 
   3   3   8       40.01       40.85      5.10 o 
   5   3   8      260.22      230.02      8.34 o 
   7   3   8      140.91      112.40      5.97 o 
   9   3   8      112.34       93.89      4.90 o 
  11   3   8       46.45       40.99      7.67 o 
  13   3   8      105.96      105.62     11.41 o 
  15   3   8       65.08       94.68     29.13 o 
 -20   4   8       10.09       33.15     15.70 o 
 -18   4   8       64.51       45.65     14.99 o 
 -16   4   8      226.42      233.87     19.67 o 
 -14   4   8       87.32       94.87     13.44 o 
 -12   4   8        5.88       -5.97      5.97 o 
 -10   4   8      269.96      275.05     13.34 o 
  -8   4   8      319.18      350.11     10.48 o 
  -6   4   8      555.92      585.41     13.96 o 
  -4   4   8       43.68       49.81      4.26 o 
  -2   4   8      214.24      191.58      8.56 o 
   0   4   8       10.55        9.45      3.84 o 
   2   4   8        0.52        1.04      3.86 o 
   4   4   8      633.56      640.97     14.77 o 
   6   4   8      118.69      103.36      6.97 o 
   8   4   8      275.61      240.33      9.02 o 
  10   4   8        1.06        8.64      3.74 o 
  12   4   8       38.01       39.59     10.84 o 
  14   4   8       30.29       28.09     22.89 o 
 -19   5   8      107.49      143.55     22.43 o 
 -17   5   8       61.55       83.11     13.74 o 
 -15   5   8       40.47       53.41     11.41 o 
 -13   5   8       48.91       62.87     15.59 o 
 -11   5   8        6.87        8.67      7.81 o 
  -9   5   8        4.68       12.86      7.30 o 
  -7   5   8        2.79        3.55      5.07 o 
  -5   5   8      614.48      603.01     16.09 o 
  -3   5   8     1086.23     1109.77     21.43 o 
  -1   5   8      234.80      233.73     12.18 o 
   1   5   8      731.02      783.04     16.20 o 
   3   5   8      981.70      985.99     21.16 o 
   5   5   8      700.02      649.84     18.35 o 
   7   5   8      106.91      100.75      7.94 o 
   9   5   8       21.77       19.76      5.62 o 
  11   5   8      150.84      135.99      9.00 o 
  13   5   8        3.23       11.74      7.04 o 
 -16   6   8      127.79      138.80     16.89 o 
 -14   6   8      246.06      279.84     20.58 o 
 -12   6   8       24.71       24.70     10.36 o 
 -10   6   8      274.68      277.84     18.29 o 
  -8   6   8       92.02       84.29     11.31 o 
  -6   6   8     1298.20     1371.88     34.50 o 
  -4   6   8        1.12       -6.07      6.07 o 
  -2   6   8     1715.01     1799.34     63.37 o 
   0   6   8     1986.35     2032.78     41.27 o 
   2   6   8      338.54      334.54     15.28 o 
   4   6   8      341.91      314.04     18.64 o 
   6   6   8       93.45       96.94     26.77 o 
   8   6   8       35.65       42.01     12.84 o 
  10   6   8       30.21       29.64      8.32 o 
 -15   7   8      127.01      126.20     16.37 o 
 -13   7   8      402.23      466.44     25.65 o 
 -11   7   8      660.66      754.71     35.29 o 
  -9   7   8      197.06      194.10     19.40 o 
  -7   7   8      223.57      267.14     21.92 o 
  -5   7   8       42.55       71.52     20.29 o 
  -3   7   8      457.00      463.11     18.85 o 
  -1   7   8      989.29     1005.77     29.79 o 
   1   7   8       85.27       80.42     12.66 o 
   3   7   8      840.65      852.41     29.07 o 
   5   7   8      156.45      134.93     18.07 o 
   7   7   8        6.57        6.24      8.58 o 
   9   7   8       44.93       51.36     10.60 o 
 -12   8   8        2.06        1.19     12.49 o 
 -10   8   8      443.14      478.81     43.18 o 
  -8   8   8      116.54      109.63     21.85 o 
  -6   8   8      384.26      410.93     45.78 o 
  -4   8   8      767.75      792.06     34.20 o 
  -2   8   8       34.73       47.55     11.38 o 
   0   8   8      245.27      253.88     20.87 o 
   2   8   8      400.17      441.26     25.52 o 
   4   8   8       31.06       42.90     11.98 o 
   6   8   8      112.19      155.00     16.45 o 
  -9   9   8        0.23      -14.57     14.57 o 
  -7   9   8      322.70      438.02     45.78 o 
  -5   9   8       94.06       91.56     26.01 o 
  -3   9   8      285.90      315.25     37.46 o 
   1   9   8        0.03       -9.01     12.84 o 
   3   9   8      223.99      213.61     20.23 o 
 -21   1   9       66.01       49.67     21.85 o 
 -19   1   9        6.91        3.12     10.30 o 
 -17   1   9      719.90      709.50     21.65 o 
 -15   1   9      743.15      708.39     21.43 o 
 -13   1   9        2.36       -4.65      5.25 o 
 -11   1   9      498.12      518.90     12.06 o 
  -9   1   9      133.21      134.73      6.95 o 
  -7   1   9     5019.30     4949.15     39.91 o 
  -5   1   9        2.29       -1.06      1.96 o 
  -3   1   9      480.51      447.63     17.27 o 
  -1   1   9      214.75      220.81      6.99 o 
   1   1   9      583.80      611.12     10.46 o 
   3   1   9      475.22      408.08      7.83 o 
   5   1   9       84.23       77.42      4.21 o 
   7   1   9      712.08      731.42     41.62 o 
   9   1   9        8.27        9.36     14.57 o 
  11   1   9      161.41      147.74     28.09 o 
  13   1   9        1.54        6.24     17.69 o 
  15   1   9       54.80       58.26     28.09 o 
 -20   2   9      243.26      274.26     25.62 o 
 -18   2   9        0.42       -0.81     11.96 o 
 -16   2   9      717.77      762.81     21.99 o 
 -14   2   9       33.00       27.84      7.99 o 
 -12   2   9     1572.01     1546.51     28.67 o 
 -10   2   9     3931.69     3940.59     36.80 o 
  -8   2   9     2742.61     2749.63     28.57 o 
  -6   2   9     2939.84     2823.30     26.24 o 
  -4   2   9     7923.71     8194.98     84.03 o 
  -2   2   9     1460.41     1504.72     18.44 o 
   0   2   9        5.64       18.77      2.75 o 
   2   2   9       56.69       44.85      4.00 o 
   4   2   9     2555.92     2534.11     35.65 o 
   6   2   9     1551.97     1435.97     28.25 o 
   8   2   9        5.16      -10.40     10.40 o 
  12   2   9        0.09        0.00     16.65 o 
  14   2   9       59.77       26.01     21.85 o 
 -19   3   9      412.79      456.03     31.69 o 
 -17   3   9      507.69      551.80     24.52 o 
 -15   3   9       66.55       64.52     13.60 o 
 -13   3   9     2618.48     2593.27     37.67 o 
 -11   3   9      240.67      254.52     10.09 o 
  -9   3   9      505.41      514.13     10.68 o 
  -7   3   9     3393.22     3391.12     38.64 o 
  -5   3   9        1.26        5.93      2.72 o 
  -3   3   9     3362.55     3115.85     34.98 o 
  -1   3   9     1764.29     1744.92     20.18 o 
   1   3   9     2361.16     2408.43     24.04 o 
   3   3   9      852.72      800.46     15.84 o 
   5   3   9      141.48      117.87      6.76 o 
   7   3   9      760.98      792.64     18.22 o 
   9   3   9       51.63       44.40      4.12 o 
  11   3   9      413.80      442.55     18.87 o 
  13   3   9      706.36      721.92     25.03 o 
 -20   4   9       13.85       20.59     12.07 o 
 -18   4   9        0.45        2.32      9.73 o 
 -16   4   9      793.44      859.17     30.42 o 
 -14   4   9      428.66      502.56     22.42 o 
 -12   4   9      550.39      585.05     22.27 o 
 -10   4   9     3286.87     3267.68     44.74 o 
  -8   4   9        0.91       -4.39      4.39 o 
  -6   4   9     2141.54     2082.46     28.17 o 
  -4   4   9     4200.74     4163.79     38.87 o 
  -2   4   9      567.44      592.79     11.95 o 
   0   4   9     3640.26     3476.42     38.99 o 
   2   4   9      106.91       93.39      6.22 o 
   4   4   9      427.50      440.24     12.59 o 
   6   4   9      530.89      527.87     13.40 o 
   8   4   9        3.67        6.58      3.99 o 
  10   4   9      702.27      726.05     24.75 o 
  12   4   9       75.97       94.93     12.71 o 
 -19   5   9      222.72      198.06     24.98 o 
 -17   5   9      208.18      199.20     18.40 o 
 -15   5   9        9.00        6.86      9.36 o 
 -13   5   9      474.30      504.61     22.76 o 
 -11   5   9      408.66      412.14     20.18 o 
  -9   5   9      421.26      409.36     18.75 o 
  -7   5   9      155.10      138.97      9.93 o 
  -5   5   9       45.42       64.68      7.21 o 
  -3   5   9     1996.85     1917.95     32.64 o 
  -1   5   9     1575.31     1534.25     37.18 o 
   1   5   9       88.10       85.26      7.51 o 
   3   5   9     1474.45     1509.07     28.97 o 
   5   5   9        2.66        9.31      7.52 o 
   7   5   9      104.74      107.83      8.07 o 
   9   5   9       32.12       29.52      5.74 o 
  11   5   9      104.15      110.07     16.22 o 
 -16   6   9       92.38       90.38     22.89 o 
 -14   6   9       13.36        7.85     14.85 o 
 -12   6   9      104.85       99.86     13.97 o 
 -10   6   9      390.21      410.86     33.38 o 
  -8   6   9        1.24       -2.60     10.92 o 
  -6   6   9      802.28      806.15     21.91 o 
  -4   6   9     1140.26     1092.67     25.15 o 
  -2   6   9      298.58      277.87     17.19 o 
   0   6   9       37.64       34.04     12.09 o 
   2   6   9      700.98      694.65     25.66 o 
   4   6   9      131.42      128.84     13.28 o 
   6   6   9       72.71       70.45     10.71 o 
   8   6   9        4.00        8.89      7.39 o 
  10   6   9      103.94      101.48     11.49 o 
 -15   7   9       23.99       35.37     21.85 o 
 -13   7   9        1.75        9.93     11.99 o 
 -11   7   9       21.85       15.61     11.04 o 
  -9   7   9       51.66       64.67     13.48 o 
  -7   7   9       42.55       53.16     12.44 o 
  -5   7   9        6.21       12.49     14.57 o 
  -3   7   9        3.02        0.58     13.63 o 
  -1   7   9      332.38      297.35     18.74 o 
   1   7   9       22.45       24.07     10.36 o 
   3   7   9        3.35       19.24      9.48 o 
   5   7   9      117.11      107.43     13.28 o 
   7   7   9       10.62       15.30      8.36 o 
   9   7   9       53.48       61.83     10.91 o 
 -12   8   9      105.36      105.08     29.13 o 
 -10   8   9       50.14       75.95     23.93 o 
  -8   8   9       14.99       36.42     20.81 o 
  -6   8   9       61.73       43.70     18.73 o 
  -4   8   9       82.61       95.72     22.89 o 
  -2   8   9      123.78      134.97     15.45 o 
   0   8   9        8.91       11.50     17.42 o 
   2   8   9        9.33       10.09     12.68 o 
   4   8   9       97.47       89.58     13.99 o 
   6   8   9       17.09       26.10     10.57 o 
  -9   9   9        0.23      -17.69     17.69 o 
  -7   9   9       12.41       -2.08     17.69 o 
  -5   9   9       74.02       95.72     24.97 o 
  -1   9   9      179.19      135.26     40.58 o 
   1   9   9       93.80       92.52     16.37 o 
 -20   0  10       27.71       20.81     16.65 o 
 -18   0  10     1022.84      983.21     55.14 o 
 -16   0  10       10.38       18.24     10.22 o 
 -14   0  10      290.97      328.61     21.74 o 
 -12   0  10     1796.13     1858.87     38.13 o 
 -10   0  10      148.61      117.38     11.41 o 
  -8   0  10     1309.84     1382.27     42.66 o 
  -6   0  10      527.37      428.10     10.87 o 
  -4   0  10        0.73       -3.03      3.03 o 
  -2   0  10      403.73      396.24     10.34 o 
   0   0  10      161.78      149.03      7.24 o 
   2   0  10       44.60       63.14      6.16 o 
   4   0  10     1529.29     1590.48     37.93 o 
   6   0  10     1833.79     1790.58     63.47 o 
   8   0  10       26.18       29.13     15.61 o 
  10   0  10      439.09      471.31     39.54 o 
  12   0  10       60.34       34.33     21.85 o 
 -21   1  10        3.93        8.65     18.21 o 
 -19   1  10       12.33       20.59     15.09 o 
 -17   1  10       23.72       11.85     16.13 o 
 -15   1  10      253.09      275.36     14.43 o 
 -13   1  10     1142.32     1067.83     24.02 o 
 -11   1  10      633.62      584.75     13.02 o 
  -9   1  10     2233.69     2219.17     26.72 o 
  -7   1  10      296.79      308.69      7.07 o 
  -5   1  10      492.50      497.96     14.55 o 
  -3   1  10      488.48      475.69     11.88 o 
  -1   1  10       11.08       13.35      3.12 o 
   1   1  10     1512.25     1528.58     17.96 o 
   3   1  10     1276.27     1317.03     16.02 o 
   5   1  10      412.53      367.59      8.22 o 
   7   1  10      942.47     1041.47     50.98 o 
   9   1  10      156.53      122.77     22.89 o 
  11   1  10      262.35      322.53     37.46 o 
  13   1  10      278.10      339.18     42.66 o 
 -20   2  10        5.58       19.17     12.86 o 
 -18   2  10      196.13      186.72     20.88 o 
 -16   2  10      602.00      619.28    103.52 o 
 -14   2  10       42.19       55.67     11.70 o 
 -12   2  10       25.78       31.78      7.76 o 
 -10   2  10       40.07       44.55      5.08 o 
  -8   2  10      267.64      246.61     12.10 o 
  -6   2  10      316.01      258.77      8.27 o 
  -4   2  10        3.15        1.88      3.28 o 
  -2   2  10      272.59      315.24     12.99 o 
   0   2  10      503.85      486.97      9.25 o 
   2   2  10      524.39      512.87     10.33 o 
   4   2  10      516.84      529.00     11.58 o 
   6   2  10        0.50        4.56      2.80 o 
   8   2  10       46.66       57.27      7.61 o 
  10   2  10      121.25      176.87     29.13 o 
  12   2  10       20.83       14.57     18.73 o 
 -19   3  10        0.82       -1.85     11.39 o 
 -17   3  10       49.01       22.61     11.99 o 
 -15   3  10       61.02       48.58     14.57 o 
 -13   3  10        0.02       10.40      7.68 o 
 -11   3  10      234.94      214.90     14.84 o 
  -9   3  10      411.84      410.74     18.04 o 
  -7   3  10      181.75      182.09      7.74 o 
  -5   3  10      747.77      750.45     20.22 o 
  -3   3  10     1574.81     1553.23     22.13 o 
  -1   3  10      725.56      687.84     12.08 o 
   1   3  10      303.77      304.53      9.17 o 
   3   3  10      411.40      389.53     11.19 o 
   5   3  10        3.78        1.95      3.87 o 
   7   3  10      136.48       84.95      6.21 o 
   9   3  10       12.74       10.35      7.09 o 
  11   3  10       46.89       71.51     10.40 o 
  13   3  10      120.46      161.20     29.13 o 
 -20   4  10        1.10       -9.91      9.91 o 
 -18   4  10        6.15       15.79     10.60 o 
 -16   4  10        0.56        4.67      9.20 o 
 -14   4  10      966.26      916.45     29.52 o 
 -12   4  10       24.05        9.25      7.59 o 
 -10   4  10      270.08      263.14     15.75 o 
  -8   4  10      284.28      285.28     12.31 o 
  -6   4  10        7.37       -2.26      4.26 o 
  -4   4  10      478.22      448.66     12.18 o 
  -2   4  10       29.96       18.95      4.23 o 
   0   4  10      470.08      490.44     12.64 o 
   2   4  10       10.24        5.70      3.86 o 
   4   4  10      338.45      308.32     12.76 o 
   6   4  10      358.41      342.15     11.14 o 
   8   4  10        0.49        1.26      3.87 o 
  10   4  10        1.95       10.75      3.50 o 
  12   4  10        3.56       -0.36      8.28 o 
 -17   5  10       20.82       18.15     11.00 o 
 -15   5  10       45.35       54.13     11.54 o 
 -13   5  10       43.13       38.52      9.77 o 
 -11   5  10       31.77       18.96     12.94 o 
  -9   5  10        2.03        5.90      7.11 o 
  -7   5  10        0.31       -2.97      4.86 o 
  -5   5  10       30.46       33.27      6.31 o 
  -3   5  10       97.24      103.15      8.51 o 
  -1   5  10      340.22      346.61     16.04 o 
   1   5  10      265.99      271.51     13.05 o 
   3   5  10      428.61      468.36     27.75 o 
   5   5  10      613.09      631.29     22.04 o 
   7   5  10       73.22       53.54     11.90 o 
   9   5  10       54.79       52.63      7.00 o 
  11   5  10       20.68       24.09      7.06 o 
 -16   6  10      234.01      296.72     61.39 o 
 -14   6  10        3.65       -8.60      8.60 o 
 -12   6  10      269.45      327.81     69.71 o 
 -10   6  10       88.57      115.90     14.96 o 
  -8   6  10       54.98       54.10     17.69 o 
  -6   6  10        4.52        1.91     11.73 o 
  -4   6  10      170.41      177.03     14.84 o 
  -2   6  10       13.36       15.37      7.91 o 
   0   6  10     1340.70     1367.52     30.94 o 
   2   6  10      876.39      867.11     28.15 o 
   4   6  10        9.64        7.59      7.74 o 
   6   6  10      305.31      253.76     16.95 o 
   8   6  10       95.17       95.13     11.59 o 
 -15   7  10        3.36       -7.28     18.73 o 
 -13   7  10      470.04      464.03     48.90 o 
 -11   7  10      221.38      230.98     34.33 o 
  -9   7  10      194.32      240.34     33.29 o 
  -7   7  10       27.36        6.24     15.61 o 
  -5   7  10       84.25       98.84     21.85 o 
  -3   7  10      886.01      910.72     29.35 o 
  -1   7  10        5.93        7.21     10.50 o 
   1   7  10      236.69      265.49     19.85 o 
   3   7  10        4.49        1.29      8.24 o 
   5   7  10      277.99      244.69     18.45 o 
   7   7  10      185.91      202.80     16.67 o 
 -12   8  10      169.62      146.70     32.25 o 
 -10   8  10      278.13      253.87     38.50 o 
  -8   8  10       17.76       31.21     18.73 o 
  -6   8  10       81.17       74.91     21.85 o 
  -4   8  10        0.06        2.08     14.57 o 
  -2   8  10      224.13      247.74     25.31 o 
   0   8  10      102.10       93.88     15.27 o 
   2   8  10       80.58       62.48     13.58 o 
   4   8  10      412.29      417.06     25.20 o 
  -7   9  10       84.18      101.96     27.05 o 
  -5   9  10       87.69       80.11     23.93 o 
  -1   9  10        4.29      -22.89     28.09 o 
 -21   1  11        1.02        0.94     11.39 o 
 -19   1  11       56.78       60.12     14.33 o 
 -17   1  11      126.78      131.10     18.01 o 
 -15   1  11      293.59      296.13     23.51 o 
 -13   1  11      519.18      467.60     24.64 o 
 -11   1  11        3.67       -2.82      4.60 o 
  -9   1  11     4010.91     3919.85     47.76 o 
  -7   1  11        0.21        2.49      2.62 o 
  -5   1  11      801.16      820.36     17.20 o 
  -3   1  11      557.26      566.14     11.86 o 
  -1   1  11      494.52      490.91     12.07 o 
   1   1  11      646.14      609.91     14.09 o 
   3   1  11       24.39       28.42      3.88 o 
   5   1  11      806.03      740.29     17.91 o 
   7   1  11      240.29      228.39     11.34 o 
   9   1  11       41.28       31.21     17.69 o 
  11   1  11        8.70        5.20     17.69 o 
  13   1  11        7.51       -9.36     19.77 o 
 -20   2  11        1.44       11.96     11.77 o 
 -18   2  11      277.47      309.85     57.22 o 
 -16   2  11        0.06       -3.91     10.92 o 
 -14   2  11      294.58      278.84     32.25 o 
 -12   2  11      274.20      272.59     30.17 o 
 -10   2  11       60.19       89.86     10.57 o 
  -8   2  11     1616.08     1645.09     25.88 o 
  -6   2  11      632.84      641.66     13.04 o 
  -4   2  11     3713.84     3632.98     39.93 o 
  -2   2  11     3075.78     3056.96     29.94 o 
   0   2  11      187.83      196.64      7.28 o 
   2   2  11      583.61      545.62     11.05 o 
   4   2  11     3231.04     3075.03     33.18 o 
   6   2  11      122.88      148.52      7.79 o 
   8   2  11      179.89      196.51     12.19 o 
  10   2  11        0.05        0.57      5.85 o 
  12   2  11       81.42       72.55     17.17 o 
 -19   3  11       87.81       79.23     16.87 o 
 -17   3  11      231.40      244.39     56.18 o 
 -15   3  11      260.05      255.95     33.29 o 
 -13   3  11        1.24       13.53      9.56 o 
 -11   3  11     3295.55     3089.52     70.99 o 
  -9   3  11     1161.65     1219.16     34.69 o 
  -7   3  11        0.06        2.50      8.56 o 
  -5   3  11     2946.39     2860.59     39.06 o 
  -3   3  11       82.06       63.72      5.53 o 
  -1   3  11     1989.66     1926.26     23.74 o 
   1   3  11     2465.74     2444.88     29.51 o 
   3   3  11       66.90       72.40      6.29 o 
   5   3  11      665.70      617.57     15.67 o 
   7   3  11      726.55      642.37     12.67 o 
   9   3  11      110.00      122.94     36.94 o 
  11   3  11       79.98       89.84     12.00 o 
 -18   4  11      117.33      145.16     20.60 o 
 -16   4  11      348.69      348.26     22.18 o 
 -14   4  11      200.45      200.50     16.32 o 
 -12   4  11       38.55       58.71     11.39 o 
 -10   4  11      747.47      755.57     34.87 o 
  -8   4  11     1718.30     1647.26     27.37 o 
  -6   4  11        5.96        1.10      5.69 o 
  -4   4  11     2199.43     2124.58     41.97 o 
  -2   4  11     5746.27     5705.65     83.82 o 
   0   4  11      740.82      775.92     15.78 o 
   2   4  11     1267.09     1304.67     23.32 o 
   4   4  11      135.69      120.18      8.12 o 
   6   4  11        1.58       -3.09      4.03 o 
   8   4  11      464.64      483.46     12.31 o 
  10   4  11       64.20       75.40     14.05 o 
 -17   5  11      103.77      102.67     19.49 o 
 -15   5  11      144.71      159.33     20.96 o 
 -13   5  11       32.23       21.91     12.44 o 
 -11   5  11     1053.17     1065.44     50.46 o 
  -9   5  11      187.96      190.40     27.05 o 
  -7   5  11      495.67      423.37     19.58 o 
  -5   5  11      762.68      701.69     24.35 o 
  -3   5  11      434.04      442.99     18.65 o 
  -1   5  11      351.39      359.98     24.48 o 
   1   5  11      420.52      400.34     19.12 o 
   3   5  11       24.31       19.35      8.03 o 
   5   5  11      446.73      464.82     19.60 o 
   7   5  11       15.87       21.11     10.23 o 
   9   5  11        3.43       -1.98      5.71 o 
 -16   6  11        5.48      -11.44     15.61 o 
 -14   6  11        6.78       -1.04     15.61 o 
 -12   6  11        6.81       -1.04     14.57 o 
 -10   6  11      343.40      421.37     41.62 o 
  -8   6  11      236.85      278.84     32.25 o 
  -6   6  11       64.71       61.48     10.94 o 
  -4   6  11      722.36      698.83     33.92 o 
  -2   6  11      664.60      637.00     23.39 o 
   0   6  11      158.95      156.33     15.24 o 
   2   6  11        5.39       15.89      8.65 o 
   4   6  11      139.55      151.64     14.50 o 
   6   6  11       26.11       25.25      9.74 o 
   8   6  11        5.63       -6.99      6.99 o 
 -15   7  11        3.13        3.12     18.73 o 
 -13   7  11       61.89       76.99     23.93 o 
 -11   7  11       41.11       10.40     17.69 o 
  -9   7  11       43.91       65.55     21.85 o 
  -7   7  11       42.66       35.37     16.65 o 
  -5   7  11        9.15       13.53     14.57 o 
  -3   7  11        4.15        0.70      9.64 o 
  -1   7  11        0.28       -4.59     12.85 o 
   1   7  11       39.12       15.80     11.73 o 
   3   7  11       13.21       14.97      9.71 o 
   5   7  11       73.52       63.62     14.75 o 
 -10   8  11       83.56       96.76     27.05 o 
  -8   8  11      111.15      124.85     27.05 o 
  -6   8  11        7.59       10.40     15.61 o 
  -4   8  11       81.03       61.39     19.77 o 
  -2   8  11       13.15       30.60     14.00 o 
   0   8  11        0.75       -6.08      9.77 o 
   2   8  11        6.62        7.04     10.62 o 
 -20   0  12      381.36      465.07     47.86 o 
 -18   0  12      158.84      156.06     29.13 o 
 -16   0  12     1289.72     1059.16     57.22 o 
 -14   0  12      836.65      778.24     46.82 o 
 -12   0  12     1497.90     1494.06     64.51 o 
 -10   0  12     3249.90     3014.13     94.68 o 
  -8   0  12      392.20      372.52     20.56 o 
  -6   0  12      343.41      376.43     13.63 o 
  -4   0  12     6362.19     5982.58    101.97 o 
  -2   0  12     1442.95     1509.23     24.50 o 
   0   0  12        0.08       -0.61      3.97 o 
   2   0  12     1010.72      999.97     18.81 o 
   4   0  12     1852.97     1815.98     26.76 o 
   6   0  12       65.55       69.81      7.33 o 
   8   0  12      309.13      369.35     35.37 o 
  10   0  12        7.93      -16.65     17.69 o 
 -21   1  12      341.70      331.39     30.52 o 
 -19   1  12        3.78        6.03     10.96 o 
 -17   1  12      542.46      512.61     29.79 o 
 -15   1  12      469.97      468.37     39.54 o 
 -13   1  12      557.03      523.34     38.50 o 
 -11   1  12      335.63      365.50     34.75 o 
  -9   1  12      798.54      793.75     24.39 o 
  -7   1  12     1427.46     1332.38     22.45 o 
  -5   1  12      110.14       96.74      7.44 o 
  -3   1  12     1087.64     1002.99     15.59 o 
  -1   1  12     2644.35     2485.08     27.12 o 
   1   1  12     1395.34     1413.97     18.17 o 
   3   1  12      411.03      388.60      8.92 o 
   5   1  12     1461.18     1454.82     20.47 o 
   7   1  12      963.60      861.95     61.39 o 
   9   1  12       23.47       24.78      6.73 o 
  11   1  12        0.35       -6.24     16.65 o 
 -20   2  12      128.62      153.45     21.47 o 
 -18   2  12      212.77      255.37     24.64 o 
 -16   2  12       84.23       80.18     18.21 o 
 -14   2  12      617.17      640.91     43.70 o 
 -12   2  12       33.25       43.70     16.65 o 
 -10   2  12      313.46      263.61     17.19 o 
  -8   2  12     1658.39     1528.27     34.83 o 
  -6   2  12      134.74      104.68      6.61 o 
  -4   2  12     2902.30     2796.13     39.47 o 
  -2   2  12     3268.85     3253.07     34.06 o 
   0   2  12      204.48      221.34      7.97 o 
   2   2  12      413.13      393.12      8.76 o 
   4   2  12      350.63      335.99     12.72 o 
   6   2  12      235.01      243.57      7.44 o 
   8   2  12       49.75       70.49      9.31 o 
  10   2  12       12.88        6.20     13.53 o 
 -19   3  12      126.29       99.82     18.39 o 
 -17   3  12        1.44        1.19     10.22 o 
 -15   3  12      260.92      316.29     36.42 o 
 -13   3  12       38.79       44.74     16.65 o 
 -11   3  12       27.07       23.21     11.96 o 
  -9   3  12       76.19       65.25     12.31 o 
  -7   3  12      478.13      455.83     16.62 o 
  -5   3  12      552.83      535.67     27.99 o 
  -3   3  12       33.42       30.41      5.49 o 
  -1   3  12      953.51      946.54     15.99 o 
   1   3  12      191.49      198.07      9.91 o 
   3   3  12      223.56      230.30     10.18 o 
   5   3  12      315.12      293.09      9.96 o 
   7   3  12        5.89        6.83      5.27 o 
   9   3  12        1.81        7.37      9.88 o 
  11   3  12       38.78       96.76     28.09 o 
 -18   4  12        2.24       30.17     19.77 o 
 -16   4  12      249.68      275.71     37.46 o 
 -14   4  12        7.14        3.74     11.44 o 
 -12   4  12      238.54      206.54     20.88 o 
 -10   4  12      136.09       48.90     17.69 o 
  -8   4  12      294.52      274.65     17.79 o 
  -6   4  12        8.61       13.18      7.21 o 
  -4   4  12      279.14      242.71     23.12 o 
  -2   4  12     1326.61     1256.32     29.70 o 
   0   4  12        0.72       -4.06      6.31 o 
   2   4  12        7.67        4.07      5.71 o 
   4   4  12       24.18       27.67      5.65 o 
   6   4  12        2.01        0.03      4.20 o 
   8   4  12       18.83       16.37      4.71 o 
  10   4  12        0.09       -9.78     18.73 o 
 -17   5  12      312.87      296.52     41.62 o 
 -15   5  12        4.31      -12.49     13.53 o 
 -13   5  12      102.56      117.57     26.01 o 
 -11   5  12      295.10      299.64     34.33 o 
  -9   5  12        0.39        0.00     12.49 o 
  -7   5  12       70.79       98.20     11.98 o 
  -5   5  12      102.70      106.64     13.61 o 
  -3   5  12       10.76       -2.82      6.39 o 
  -1   5  12       34.72       32.00      7.67 o 
   1   5  12        0.27        7.32      7.21 o 
   3   5  12      255.06      215.52     19.09 o 
   5   5  12      123.22      125.24     12.06 o 
   7   5  12      192.66      172.41     13.23 o 
   9   5  12        9.90       12.78      6.69 o 
 -16   6  12        9.23       10.40     19.77 o 
 -14   6  12      386.61      466.11     48.90 o 
 -12   6  12       25.24       29.13     19.77 o 
 -10   6  12      625.09      697.09     47.86 o 
  -8   6  12      671.81      729.34     45.78 o 
  -6   6  12       52.70       53.38     10.94 o 
  -4   6  12      160.11      179.97     15.70 o 
  -2   6  12      345.94      378.57     21.79 o 
   0   6  12       45.73       25.80      9.70 o 
   2   6  12      259.36      288.24     36.04 o 
   4   6  12      323.97      306.81     19.51 o 
   6   6  12        2.47       11.44      7.99 o 
 -13   7  12       28.66       36.42     22.89 o 
 -11   7  12      796.29      781.36     54.10 o 
  -9   7  12       51.17       63.47     20.81 o 
  -7   7  12      121.06      155.02     27.05 o 
  -5   7  12      597.11      639.86     42.66 o 
  -3   7  12       42.53       39.54     13.98 o 
  -1   7  12      821.94      774.59     30.50 o 
   1   7  12       34.48       49.57     13.40 o 
   3   7  12       57.04       82.78     13.28 o 
   5   7  12       97.95      133.09     14.99 o 
 -10   8  12      233.76      183.12     33.29 o 
  -8   8  12      726.22      796.97     53.06 o 
  -6   8  12       53.87       68.67     21.85 o 
  -2   8  12      391.43      418.57     27.93 o 
   0   8  12       10.27        7.10     10.91 o 
 -21   1  13       16.34       15.15     14.33 o 
 -19   1  13       40.14       78.67     16.87 o 
 -17   1  13      119.16      124.84     26.53 o 
 -15   1  13       10.59       17.29     10.50 o 
 -13   1  13       12.90       11.44     13.53 o 
 -11   1  13      140.11      148.45     13.79 o 
  -9   1  13      785.43      740.92     24.42 o 
  -7   1  13     1447.27     1478.28     34.03 o 
  -5   1  13      414.80      391.16     13.11 o 
  -3   1  13      163.76      165.42      7.54 o 
  -1   1  13      154.14      149.65      7.04 o 
   1   1  13      155.56      145.29      6.69 o 
   3   1  13      571.59      585.35     11.05 o 
   5   1  13      154.55      160.84      5.93 o 
   7   1  13       50.14       52.90      9.09 o 
   9   1  13        1.05       -1.90      6.67 o 
  11   1  13       24.41       15.21      7.61 o 
 -20   2  13      167.45      214.91     25.37 o 
 -18   2  13       23.42       14.42     13.18 o 
 -16   2  13      378.77      374.74     28.69 o 
 -14   2  13      466.76      489.00     38.50 o 
 -12   2  13      555.55      503.57     37.46 o 
 -10   2  13      287.58      290.81     18.02 o 
  -8   2  13     1255.31     1269.21     32.23 o 
  -6   2  13       21.84       14.83      6.73 o 
  -4   2  13       47.90       51.85      6.41 o 
  -2   2  13      226.59      204.39      8.39 o 
   0   2  13      750.49      727.59     14.53 o 
   2   2  13      758.85      742.39     13.50 o 
   4   2  13        1.58       -0.95      3.49 o 
   6   2  13     1016.78      947.09     20.16 o 
   8   2  13       29.66       24.73      8.28 o 
  10   2  13       25.94       34.80      9.39 o 
 -19   3  13       39.72       49.75     17.69 o 
 -17   3  13      327.87      333.98     40.58 o 
 -15   3  13       28.91       24.97     16.65 o 
 -13   3  13       55.22      104.04     21.85 o 
 -11   3  13      511.45      513.97     38.50 o 
  -9   3  13      330.93      300.95     18.80 o 
  -7   3  13      500.39      523.34     24.28 o 
  -5   3  13      585.33      537.97     19.80 o 
  -3   3  13     1016.87      947.03     29.13 o 
  -1   3  13     1200.30     1163.89     19.75 o 
   1   3  13       59.27       56.16      6.06 o 
   3   3  13      607.63      647.17     18.42 o 
   5   3  13      161.95      181.22      8.06 o 
   7   3  13       19.74       14.75      3.60 o 
   9   3  13      283.34      284.20     23.93 o 
 -18   4  13       19.79      -11.44     17.69 o 
 -16   4  13      136.81      109.25     26.01 o 
 -14   4  13      961.13      857.31     53.06 o 
 -12   4  13       22.39       37.46     17.69 o 
 -10   4  13      141.58      181.03     27.05 o 
  -8   4  13      337.60      299.46     18.92 o 
  -6   4  13        0.11       -2.81      6.27 o 
  -4   4  13      303.13      289.71     16.38 o 
  -2   4  13      112.61      125.38     10.59 o 
   0   4  13      486.20      506.21     20.54 o 
   2   4  13      127.76      110.11     11.42 o 
   4   4  13      188.09      179.13     13.28 o 
   6   4  13      217.87      234.47     10.61 o 
   8   4  13      280.38      280.09      8.82 o 
 -17   5  13      170.64      175.83     33.29 o 
 -15   5  13       13.01       10.40     17.69 o 
 -13   5  13       32.45       72.83     21.85 o 
 -11   5  13       10.42      -10.40     14.57 o 
  -9   5  13      494.30      498.37     38.50 o 
  -7   5  13      562.79      519.71     27.84 o 
  -5   5  13      231.82      258.70     20.02 o 
  -3   5  13       56.56       49.80      9.80 o 
  -1   5  13      544.93      516.03     22.55 o 
   1   5  13        6.20       -2.22      8.06 o 
   3   5  13       53.13       57.21     10.00 o 
   5   5  13      194.69      213.26     15.27 o 
   7   5  13       12.89        5.98      7.06 o 
 -16   6  13       62.31       79.07     27.05 o 
 -14   6  13      140.43      185.20     32.25 o 
 -12   6  13        3.93       27.05     18.73 o 
 -10   6  13       12.37       11.44     17.69 o 
  -8   6  13        1.37      -11.44     11.44 o 
  -6   6  13        0.84        3.32      7.99 o 
  -4   6  13        1.98        1.78      7.68 o 
  -2   6  13        0.04      -13.71     13.71 o 
   0   6  13        6.47        9.90     10.92 o 
   2   6  13       24.44       17.73      9.48 o 
   4   6  13        0.28       -7.55      7.55 o 
   6   6  13       92.44       95.08     12.32 o 
 -13   7  13        0.12       17.69     19.77 o 
 -11   7  13       18.75       12.49     17.69 o 
  -9   7  13       14.48       21.85     18.73 o 
  -7   7  13       13.94        8.32     15.61 o 
  -5   7  13       23.26       61.39     19.77 o 
  -3   7  13        2.30       -4.40     11.39 o 
  -1   7  13       17.63       18.68     11.33 o 
   1   7  13        4.11        1.65      9.70 o 
   3   7  13       27.54       29.25     11.06 o 
  -8   8  13      107.53      179.99     31.21 o 
  -2   8  13       69.27       42.66     17.17 o 
 -20   0  14       58.50       66.59     24.97 o 
 -18   0  14      777.66      837.55     55.14 o 
 -14   0  14       44.48       65.55     19.77 o 
 -12   0  14       40.65       58.26     19.77 o 
 -10   0  14      765.60      923.90     48.90 o 
  -8   0  14     2336.90     1944.56     72.83 o 
  -6   0  14       12.21       14.57     11.44 o 
  -4   0  14      572.89      532.86     55.66 o 
  -2   0  14     8518.81     8522.28    140.30 o 
   0   0  14     2197.22     2163.23     57.92 o 
   2   0  14      204.55      188.20     11.38 o 
   4   0  14      333.73      371.82     13.35 o 
   6   0  14      513.36      484.84     24.97 o 
   8   0  14       14.33       12.49     10.40 o 
  10   0  14       32.18       35.37     10.40 o 
 -19   1  14      750.92      752.13     38.23 o 
 -17   1  14      164.78      188.59     32.25 o 
 -15   1  14      373.86      388.29     41.62 o 
 -13   1  14      653.30      697.09     45.78 o 
 -11   1  14      127.35       87.39     11.74 o 
  -9   1  14      518.39      511.04     39.44 o 
  -7   1  14      595.69      619.72     22.02 o 
  -5   1  14     1346.37     1223.09     25.08 o 
  -3   1  14       33.06       35.34      5.93 o 
  -1   1  14      134.69      108.90      6.46 o 
   1   1  14      924.34      889.62     14.73 o 
   3   1  14      430.24      413.35      9.82 o 
   5   1  14      150.87      136.30      5.82 o 
   7   1  14      288.29      256.33     14.33 o 
   9   1  14      213.99      143.58     15.61 o 
 -20   2  14      101.56      112.91     20.96 o 
 -18   2  14      156.77      186.31     22.36 o 
 -16   2  14      394.91      413.55     30.52 o 
 -14   2  14        5.22        0.00     13.53 o 
 -12   2  14       74.14      106.12     21.85 o 
 -10   2  14       30.89       46.03      9.38 o 
  -8   2  14      103.13       58.20     10.00 o 
  -6   2  14      545.87      507.31     19.80 o 
  -4   2  14      429.95      399.67     22.83 o 
  -2   2  14     1507.94     1552.05     22.96 o 
   0   2  14     1137.77     1133.19     16.52 o 
   2   2  14        3.98        0.88      3.80 o 
   4   2  14      416.35      430.29     10.15 o 
   6   2  14      233.85      237.29      7.68 o 
   8   2  14       14.39       15.11      8.97 o 
 -19   3  14      148.32      157.92     22.81 o 
 -17   3  14      175.02      148.78     29.13 o 
 -15   3  14        3.58      -14.57     14.57 o 
 -13   3  14       31.13       11.44     14.57 o 
 -11   3  14       64.01       68.67     18.73 o 
  -9   3  14      244.12      221.88     16.25 o 
  -7   3  14      333.08      340.68     18.37 o 
  -5   3  14      157.05      144.85     12.81 o 
  -3   3  14       16.37       11.88      6.10 o 
  -1   3  14       13.66       21.35      6.11 o 
   1   3  14      215.95      224.83     18.92 o 
   3   3  14        4.66        8.35      4.66 o 
   5   3  14       77.62       66.58      5.86 o 
   7   3  14      222.80      194.09      6.76 o 
   9   3  14       67.07       92.63     13.52 o 
 -18   4  14       59.95       48.90     21.85 o 
 -16   4  14        1.19       -6.24     16.65 o 
 -14   4  14       81.07       68.67     21.85 o 
 -12   4  14        0.75       10.40     14.57 o 
 -10   4  14        0.87        3.12     12.49 o 
  -8   4  14        5.98        6.16      7.59 o 
  -6   4  14      384.79      355.38     19.94 o 
  -4   4  14      215.45      198.09     15.84 o 
  -2   4  14       77.17       72.09      8.94 o 
   0   4  14       56.69       67.92     10.11 o 
   2   4  14       66.48       76.12     10.57 o 
   4   4  14        3.76        2.29     10.59 o 
   6   4  14       37.97       47.13     10.13 o 
   8   4  14       22.73       28.41      4.32 o 
 -17   5  14       71.71       32.25     21.85 o 
 -15   5  14      139.49      103.00     27.05 o 
 -13   5  14        6.03       22.89     17.69 o 
 -11   5  14       10.54       24.97     15.61 o 
  -9   5  14      392.03      365.19     37.46 o 
  -7   5  14        0.20        7.92      8.24 o 
  -5   5  14      145.61      165.42     14.76 o 
  -3   5  14      173.10      189.34     13.68 o 
  -1   5  14        0.64       -4.91      7.55 o 
   1   5  14        1.72        8.37      8.35 o 
   3   5  14        1.11        1.51     11.15 o 
   5   5  14        1.60       14.56      7.61 o 
 -14   6  14        5.05        7.28     17.69 o 
 -12   6  14      380.05      460.91     47.86 o 
 -10   6  14        8.88       10.40     15.61 o 
  -8   6  14       81.08       73.87     20.81 o 
  -6   6  14      458.56      516.33     23.69 o 
  -4   6  14      111.35      124.16     18.35 o 
  -2   6  14       84.92       70.60     19.65 o 
   0   6  14      107.88      105.09     13.76 o 
   2   6  14       22.64       30.40     10.09 o 
   4   6  14      228.17      241.28     22.54 o 
 -11   7  14       73.17       42.66     20.81 o 
  -9   7  14      562.49      661.71     48.90 o 
  -7   7  14       57.71       57.22     20.81 o 
  -3   7  14      514.66      608.44     29.63 o 
  -1   7  14        6.55        2.31     10.00 o 
   1   7  14      246.27      246.05     20.31 o 
 -19   1  15       27.33       18.11     14.05 o 
 -17   1  15       54.42       66.56     16.54 o 
 -15   1  15       65.09       36.08     23.41 o 
 -13   1  15      109.03       91.56     22.89 o 
 -11   1  15      137.43      133.18     13.79 o 
  -9   1  15      129.16      140.70     13.58 o 
  -7   1  15       34.27       43.59      8.97 o 
  -5   1  15     1138.82     1132.77     73.63 o 
  -3   1  15       25.01       17.21      7.99 o 
  -1   1  15       40.80       42.83      6.73 o 
   1   1  15      792.69      806.58     15.78 o 
   3   1  15      428.81      419.14     10.85 o 
   5   1  15      157.66      176.14     11.10 o 
   7   1  15       51.20       43.70      9.17 o 
 -18   2  15      369.56      376.98     31.61 o 
 -16   2  15        4.72       -4.68     10.30 o 
 -14   2  15        5.59        9.36     14.57 o 
 -12   2  15      301.11      248.66     31.21 o 
 -10   2  15      513.07      524.93     26.84 o 
  -8   2  15      503.15      480.94     20.62 o 
  -6   2  15      621.95      627.47     22.61 o 
  -4   2  15       66.69       63.72      9.20 o 
  -2   2  15     1333.61     1336.04     26.84 o 
   0   2  15     1617.49     1705.18     39.71 o 
   2   2  15       12.59        3.74      4.77 o 
   4   2  15      584.99      605.55     17.14 o 
   6   2  15       30.25       26.30      3.90 o 
   8   2  15      290.82      281.29     16.87 o 
 -19   3  15       12.67       20.70     14.33 o 
 -17   3  15        0.18        6.24     16.65 o 
 -15   3  15      454.10      382.88     41.62 o 
 -13   3  15      249.26      197.68     31.21 o 
 -11   3  15       24.72       30.17     16.65 o 
  -9   3  15      849.06      870.84     29.00 o 
  -7   3  15        1.25       -5.07      6.39 o 
  -5   3  15      387.02      391.19     19.24 o 
  -3   3  15     1297.94     1388.29     28.93 o 
  -1   3  15      351.66      338.37     18.21 o 
   1   3  15     1409.14     1459.69     54.92 o 
   3   3  15      427.59      401.48     32.10 o 
   5   3  15      358.20      424.58     12.37 o 
   7   3  15      698.26      721.90     17.66 o 
 -16   4  15      190.44      179.99     32.25 o 
 -14   4  15      189.85      193.52     31.21 o 
 -12   4  15      992.09     1002.97     57.22 o 
 -10   4  15        0.41        4.16     13.53 o 
  -8   4  15      259.11      253.71     18.74 o 
  -6   4  15     1693.23     1641.36     39.81 o 
  -4   4  15       23.44       17.53     11.41 o 
  -2   4  15     1093.68     1126.68     38.62 o 
   0   4  15      770.92      821.15     26.55 o 
   2   4  15       97.44      114.76     12.20 o 
   4   4  15      389.29      442.71     18.75 o 
   6   4  15       54.50       59.66      8.76 o 
 -15   5  15      249.93      216.41     36.42 o 
 -13   5  15       35.18       28.09     19.77 o 
 -11   5  15      168.71      242.42     34.33 o 
  -9   5  15      419.14      401.61     40.58 o 
  -7   5  15       39.89       21.23     12.12 o 
  -5   5  15      236.22      241.07     17.77 o 
  -3   5  15      179.16      175.93     24.06 o 
  -1   5  15      185.12      204.90     16.97 o 
   1   5  15      604.15      637.56     55.72 o 
   3   5  15       24.08       35.61      9.48 o 
   5   5  15      200.20      231.17     22.12 o 
 -14   6  15       44.00       53.06     23.93 o 
 -12   6  15      328.75      252.82     36.42 o 
 -10   6  15       29.37       34.33     18.73 o 
  -8   6  15       85.04       52.02     20.81 o 
  -6   6  15      154.86      186.63     17.10 o 
  -4   6  15        4.45       11.38     18.21 o 
  -2   6  15      201.44      200.72     18.29 o 
   0   6  15       55.21       68.34     14.64 o 
   2   6  15       20.14       28.83     15.38 o 
  -9   7  15        0.90       15.61     17.69 o 
  -7   7  15        0.94       12.49     17.69 o 
  -3   7  15       15.90       24.62     12.69 o 
  -1   7  15       31.78       38.22     12.16 o 
 -18   0  16      282.72      252.82     38.50 o 
 -16   0  16       54.86       50.98     21.85 o 
 -14   0  16      868.92      809.45     52.02 o 
 -12   0  16     1306.12     1214.18     62.43 o 
 -10   0  16       15.26       -5.20     11.44 o 
  -8   0  16      893.06      962.40     50.98 o 
  -6   0  16      155.55      124.85     21.85 o 
  -4   0  16       52.71       63.47     16.65 o 
  -2   0  16      646.56      731.42     40.58 o 
   0   0  16      219.56      179.99     21.85 o 
   2   0  16       23.44       21.71      8.84 o 
   4   0  16       83.49       76.46      8.21 o 
   6   0  16       46.21       29.13     13.53 o 
 -19   1  16      130.62      179.81     37.46 o 
 -17   1  16      559.54      637.28     35.31 o 
 -15   1  16      821.20      848.54     38.99 o 
 -13   1  16        5.74        7.28     14.57 o 
 -11   1  16      443.45      486.92     38.50 o 
  -9   1  16       20.25       23.38      8.19 o 
  -7   1  16      409.83      406.68     25.23 o 
  -5   1  16     1428.73     1406.49     34.62 o 
  -3   1  16        4.52        2.19      6.60 o 
  -1   1  16       10.77        6.95      6.39 o 
   1   1  16      520.91      531.69     22.81 o 
   3   1  16        1.42       -3.05      4.10 o 
   5   1  16       68.22       89.77      5.51 o 
   7   1  16       24.75       39.04      9.91 o 
 -18   2  16      144.34      139.79     36.94 o 
 -16   2  16      120.28      114.85     18.75 o 
 -14   2  16      387.40      383.92     41.62 o 
 -12   2  16      438.97      363.11     38.50 o 
 -10   2  16       76.06       58.73     11.14 o 
  -8   2  16      264.85      303.45     19.52 o 
  -6   2  16      282.67      271.65     23.03 o 
  -4   2  16        0.57        2.00      6.55 o 
  -2   2  16       45.09       43.02      8.60 o 
   0   2  16        7.59        7.47      7.99 o 
   2   2  16      229.25      204.33     17.17 o 
   4   2  16       50.80       56.98      8.19 o 
   6   2  16       43.69       47.27      4.36 o 
 -17   3  16       65.18       84.27     26.01 o 
 -15   3  16       22.78       -1.04     15.61 o 
 -13   3  16        6.51      -12.49     12.49 o 
 -11   3  16       48.77       53.06     18.73 o 
  -9   3  16       96.04      141.57     25.28 o 
  -7   3  16       41.00       38.10      9.57 o 
  -5   3  16      139.84      126.73     11.39 o 
  -3   3  16      173.80      163.20     15.02 o 
  -1   3  16        0.17       -7.02     11.71 o 
   1   3  16        0.01       -3.12      8.09 o 
   3   3  16       18.78       12.44      8.44 o 
   5   3  16      143.36      159.65     17.17 o 
 -16   4  16       11.94       12.49     19.77 o 
 -14   4  16        8.20      -14.57     14.57 o 
 -12   4  16       19.45       -1.04     15.61 o 
 -10   4  16       91.62      117.57     24.97 o 
  -8   4  16      157.60      195.34     17.10 o 
  -6   4  16       64.35       67.76     12.29 o 
  -4   4  16      431.67      425.35     18.13 o 
  -2   4  16        3.77        8.37      7.62 o 
   0   4  16      189.17      163.58     14.61 o 
   2   4  16        8.91        0.74     11.95 o 
   4   4  16       30.27       27.05      9.48 o 
 -15   5  16        2.00       13.53     18.73 o 
 -13   5  16        1.02      -16.65     16.65 o 
 -11   5  16      140.02      189.36     31.21 o 
  -9   5  16       43.68       15.61     16.65 o 
  -7   5  16      304.89      322.66     21.56 o 
  -5   5  16       42.46       62.70     20.81 o 
  -3   5  16        0.63       -7.92      7.92 o 
  -1   5  16       93.43       95.61     12.95 o 
   1   5  16       24.40       23.26      9.51 o 
   3   5  16        1.64        9.86      8.11 o 
 -12   6  16        2.87      -15.61     15.61 o 
 -10   6  16      184.71      173.75     31.21 o 
  -8   6  16      310.07      299.64     36.42 o 
  -6   6  16      255.85      254.74     25.72 o 
  -4   6  16       62.58       51.92     19.89 o 
  -2   6  16       84.33       74.36     15.33 o 
   0   6  16        2.21       17.77     13.47 o 
 -17   1  17       63.81       53.60     16.87 o 
 -15   1  17       13.58       18.49     12.86 o 
 -13   1  17       44.94       54.10     20.81 o 
 -11   1  17       21.69        3.12     15.61 o 
  -9   1  17        0.10       -2.01     10.04 o 
  -7   1  17      234.95      239.64     20.68 o 
  -5   1  17       39.66       51.19     12.80 o 
  -3   1  17       61.16       57.14     15.92 o 
  -1   1  17        4.41       -4.16      7.36 o 
   1   1  17      332.60      316.13     19.09 o 
   3   1  17      112.60      119.98     12.51 o 
   5   1  17        0.01       -1.26      4.01 o 
 -18   2  17       16.12        9.36     13.24 o 
 -16   2  17      168.75      199.28     23.51 o 
 -14   2  17       21.07       34.33     18.73 o 
 -12   2  17      248.84      260.11     34.33 o 
 -10   2  17      125.07      151.78     18.85 o 
  -8   2  17       77.82      104.76     12.69 o 
  -6   2  17      187.91      177.15     14.99 o 
  -4   2  17      117.06      116.07     12.40 o 
  -2   2  17       66.07       68.03     12.51 o 
   0   2  17      113.72      108.14     13.60 o 
   2   2  17      354.00      369.44     23.41 o 
   4   2  17        0.46       -6.22      6.22 o 
 -17   3  17      166.37      186.24     34.33 o 
 -15   3  17      166.28      173.75     31.21 o 
 -13   3  17      154.24      165.43     30.17 o 
 -11   3  17      161.20      173.75     29.13 o 
  -9   3  17        2.86       -0.82     13.29 o 
  -7   3  17      462.94      513.71     22.78 o 
  -5   3  17      187.67      219.30     16.63 o 
  -3   3  17       19.33        7.74      9.17 o 
  -1   3  17      302.15      336.71     23.90 o 
   1   3  17       29.33       47.41     18.21 o 
   3   3  17       81.11       74.23     11.24 o 
 -16   4  17      131.03      189.36     34.33 o 
 -14   4  17      619.91      703.33     52.02 o 
 -12   4  17        9.83        7.28     17.69 o 
 -10   4  17      327.34      345.42     38.50 o 
  -8   4  17      190.27      255.13     19.58 o 
  -6   4  17       53.42       68.54     12.23 o 
  -4   4  17      219.37      236.82     29.13 o 
  -2   4  17       74.55       50.54     13.18 o 
   0   4  17      458.61      531.57     26.85 o 
   2   4  17      262.30      252.09     20.14 o 
 -13   5  17      229.01      253.87     38.50 o 
 -11   5  17      233.45      261.15     35.37 o 
  -9   5  17        4.63      -12.49     12.49 o 
  -7   5  17      269.58      307.44     21.93 o 
  -5   5  17      128.07      110.13     16.64 o 
  -3   5  17       12.57       14.55      9.48 o 
  -1   5  17        4.25       11.65      9.37 o 
   1   5  17       75.40      107.33     22.37 o 
 -10   6  17      214.33      274.67     36.42 o 
  -8   6  17      106.77      108.20     26.01 o 
  -6   6  17        0.70       -1.63     11.70 o 
  -4   6  17       12.03        4.26     12.04 o 
 -16   0  18      350.41      384.96     44.74 o 
 -14   0  18      263.94      244.50     34.33 o 
 -12   0  18      272.84      232.02     32.25 o 
 -10   0  18     1359.19     1297.69     46.35 o 
  -8   0  18        2.76       -1.04     13.53 o 
  -6   0  18     1102.71     1088.29     56.18 o 
  -4   0  18      387.50      384.96     36.42 o 
  -2   0  18       50.63       28.09     14.57 o 
   0   0  18     1377.49     1339.03     57.22 o 
   2   0  18        0.88        3.12     10.40 o 
   4   0  18       23.72       34.33     11.44 o 
 -17   1  18       45.83       37.07     15.50 o 
 -15   1  18        0.11        5.27     10.96 o 
 -13   1  18      637.91      651.31     48.90 o 
 -11   1  18       48.44        9.36     14.57 o 
  -9   1  18      525.45      587.31     25.21 o 
  -7   1  18      560.18      640.55     28.29 o 
  -5   1  18        0.80        1.56      7.39 o 
  -3   1  18      771.02      770.33     25.61 o 
  -1   1  18       75.85       85.58     14.05 o 
   1   1  18       81.35       86.95     17.69 o 
   3   1  18      472.84      460.52     20.60 o 
 -16   2  18      276.08      319.94     46.30 o 
 -14   2  18        3.08       -5.20     16.65 o 
 -12   2  18       63.72       31.21     17.69 o 
 -10   2  18      850.15      856.27     52.02 o 
  -8   2  18      333.26      302.46     20.58 o 
  -6   2  18      128.24      133.24     13.98 o 
  -4   2  18      145.09      161.68     14.61 o 
  -2   2  18       27.32       36.42     11.04 o 
   0   2  18      149.26      147.31     16.19 o 
   2   2  18      131.77      149.22     15.07 o 
 -15   3  18       75.67       64.51     23.93 o 
 -13   3  18       38.89        3.12     17.69 o 
 -11   3  18       90.97      134.22     27.05 o 
  -9   3  18        8.17        5.72     12.87 o 
  -7   3  18      100.66      135.27     15.20 o 
  -5   3  18       64.78       50.47     10.60 o 
  -3   3  18       10.45       10.85     10.22 o 
  -1   3  18        2.46        6.41      9.00 o 
   1   3  18       33.14       35.73     10.65 o 
 -14   4  18        0.27        5.20     19.77 o 
 -12   4  18       33.73       40.58     21.85 o 
 -10   4  18       18.83      -12.49     14.57 o 
  -8   4  18      320.25      349.85     29.98 o 
  -6   4  18      348.53      338.35     27.84 o 
  -4   4  18        0.73       19.10     20.81 o 
  -2   4  18       23.83       11.10     10.96 o 
   0   4  18        3.37       -2.60      9.56 o 
 -11   5  18       50.96       48.90     20.81 o 
  -9   5  18      183.49      247.62     34.33 o 
  -7   5  18       61.73       74.48     16.54 o 
  -5   5  18       97.08      106.73     18.75 o 
  -3   5  18       36.85       42.12     13.60 o 
 -15   1  19        0.21       -6.72     11.99 o 
 -13   1  19        3.01        8.19     11.39 o 
 -11   1  19        0.58       13.53     16.65 o 
  -9   1  19      114.67      127.18     16.13 o 
  -7   1  19        1.58       -2.00      7.80 o 
  -5   1  19       56.01       45.51     12.33 o 
  -3   1  19       94.18      107.99     21.33 o 
  -1   1  19       89.61       72.64     13.24 o 
   1   1  19       13.32       10.88      9.48 o 
 -14   2  19       40.95       63.47     23.93 o 
 -12   2  19       16.99       10.40     17.69 o 
 -10   2  19       84.06      110.29     24.97 o 
  -8   2  19      336.59      382.00     23.59 o 
  -6   2  19      278.59      327.92     24.57 o 
  -4   2  19      215.55      197.00     31.73 o 
  -2   2  19       29.42       29.90     11.96 o 
   0   2  19      166.13      169.57     35.37 o 
 -13   3  19      212.15      245.54     36.42 o 
 -11   3  19       97.86      118.61     26.01 o 
  -9   3  19      144.62      146.01     18.06 o 
  -7   3  19       68.43       81.42     13.35 o 
  -5   3  19       78.83       85.19     17.17 o 
  -3   3  19      342.21      327.25     25.72 o 
  -1   3  19      156.34      128.11     16.54 o 
 -12   4  19      455.44      492.12     49.94 o 
 -10   4  19       32.41       26.01     18.73 o 
  -8   4  19       10.46       14.10      9.76 o 
  -6   4  19      269.43      313.98     27.19 o 
  -4   4  19      171.20      176.16     40.58 o 
  -2   4  19       81.11       88.13     16.14 o 
 -14   0  20      470.33      507.73     50.98 o 
 -12   0  20      544.71      726.22     54.10 o 
 -10   0  20      134.85      189.36     31.21 o 
  -8   0  20     1489.04     1596.63     53.30 o 
  -6   0  20      704.46      794.89     50.98 o 
  -4   0  20        6.44      -11.44     11.44 o 
  -2   0  20       96.49      127.97     23.93 o 
   0   0  20        7.12        0.00     11.44 o 
 -13   1  20      103.06       70.75     17.66 o 
 -11   1  20      540.25      583.68     46.82 o 
  -9   1  20      188.49      152.21     16.53 o 
  -7   1  20       76.64      104.87     13.96 o 
  -5   1  20      644.69      686.29     26.43 o 
  -3   1  20      332.13      321.50     25.01 o 
  -1   1  20       12.35       10.07      9.17 o 
 -12   2  20      120.99      151.90     30.17 o 
 -10   2  20        4.43       20.81     17.69 o 
  -8   2  20      605.07      717.88     28.82 o 
  -6   2  20      277.35      261.20     42.14 o 
  -4   2  20        1.91       -5.32      9.91 o 
  -2   2  20       21.41       28.61     11.77 o 
 -11   3  20        2.97       -8.32     14.57 o 
  -9   3  20       46.11       26.01     18.73 o 
  -7   3  20        0.40       -3.61     10.96 o 
  -5   3  20       43.86       46.31     14.33 o 
  -3   3  20       10.50        6.45     12.49 o 
 -11   1  21       47.83       52.02     22.89 o 
  -9   1  21        0.02       -6.97     11.21 o 
  -7   1  21       57.32       46.15     11.60 o 
  -5   1  21       23.41       23.71     12.12 o 
  -8   2  21      177.79      167.05     17.36 o 
  -6   2  21        0.71        8.32     15.61 o 
                                                 
